# Supplementary material for: Beneficial In Vitro Effects of Polysaccharide and Non-Polysaccharide Components of Dendrobium huoshanense on Gut Microbiota of Rats with Type 1 Diabetes as Opposed to Metformin
Source: Molecules. 2024 Jun 12;29(12):2791. doi: 10.3390/molecules29122791 (PMC11206810; doi:10.3390/molecules29122791)
Supplement: Supplementary file 1 [file molecules-29-02791-s001.zip]

Archive with 3 entries (3 files):
- Supplementary figure s1.pdf
- Table S1   IR spectra.pdf
- Table S2.xlsx
