# Supplementary material for: Beneficial In Vitro Effects of Polysaccharide and Non-Polysaccharide Components of Dendrobium huoshanense on Gut Microbiota of Rats with Type 1 Diabetes as Opposed to Metformin
Source: Molecules. 2024 Jun 12;29(12):2791. doi: 10.3390/molecules29122791 (PMC11206810; doi:10.3390/molecules29122791)
Supplement: Supplementary file 1 [file molecules-29-02791-s001.zip › Table S2.xlsx]

## Sheet: Sheet1
	Table S2 UPLC-Orbitrap-MS system analysis results for DHWE and NDHP
Metabolite	Retention time(min)	Mass Error (ppm)	m/z	Mode	classA	classB	classC	peak area in DHWE	peak area in NDHP	peak area ratio in DHWE	peak area ratio in NDHP
Aristoliukine B	7.63003	-2.08579	327.097	pos	Alkaloids and derivatives	Aporphines		343950	397596	0.0228616	0.0279682
Bocconoline	6.59438	0.101542	424.14	neg	Alkaloids and derivatives	Benzophenanthridine alkaloids	Dihydrobenzophenanthridine alkaloids	139339	190524	0.00926154	0.0134021
N-Acetylnorloline	5.18983	-3.77647	409.208	neg	Alkaloids and derivatives	Loline alkaloids and derivatives		2.41387e+06	2.40366e+06	0.160444	0.169082
Mamanine	11.3183	-2.04078	295.201	pos	Alkaloids and derivatives	Lupin alkaloids	Lupinine-type alkaloids	285691	75921.5	0.0189892	0.00534057
8-Azabicyclo-3.2.1-octan-3-ol 去甲托品醇	6.68118	-3.11655	164.048	neg	Alkaloids and derivatives	Tropane alkaloids		176128	146658	0.0117068	0.0103164
6-Hydroxytropinone 6-羟基托品酮	6.77788	-1.98559	192.043	neg	Alkaloids and derivatives	Tropane alkaloids		122595	139013	0.00814864	0.00977864
pilocarpine	6.13888	-2.63285	475.255	neg	Alkaloids and derivatives			6.40868e+06	5.48358e+06	0.425971	0.385734
arecoline	6.7333	0.654591	200.093	neg	Alkaloids and derivatives			224346	245013	0.0149118	0.0172351
piperine	6.63868	-0.183063	284.129	neg	Alkaloids and derivatives			181986	163695	0.0120962	0.0115149
Usaramine N-oxide 光萼野百合碱N-氧化物	2.53023	-1.58625	332.149	pos	Alkaloids and derivatives			145584	196777	0.00967666	0.0138419
										0.694068	0.664213
Morindin	5.72118	0.350841	563.141	neg	Benzenoids	Anthracenes	Anthraquinones	9.74352e+06	6.89193e+06	0.64763	0.484802
Ruberythric acid	5.13215	0.69904	579.136	neg	Benzenoids	Anthracenes	Anthraquinones	1.93875e+06	1.59037e+06	0.128864	0.111872
Purpurin	6.65035	0.280543	255.03	neg	Benzenoids	Anthracenes	Anthraquinones	371284	313377	0.0246785	0.022044
Aurantio-obtusin Beta-D-glucoside	6.55158	-1.68119	493.133	pos	Benzenoids	Anthracenes	Anthraquinones	287023	244824	0.0190778	0.0172217
Chrysophanol 8-O-glucoside	6.00093	0.0953965	461.109	neg	Benzenoids	Anthracenes	Anthraquinones	256725	207276	0.017064	0.0145805
Rubiadin	6.87838	0.00533072	299.056	neg	Benzenoids	Anthracenes	Anthraquinones	242708	322117	0.0161322	0.0226588
Okicenone	8.92535	0.0558053	257.082	neg	Benzenoids	Anthracenes		219531	229393	0.0145918	0.0161363
trans-2,3-Dihydro-3-ethoxyeuparin	10.2492	-0.662921	261.113	neg	Benzenoids	Benzene and substituted derivatives苯及其取代衍生物	Acetophenones	17193.4	13553.5	0.00114281	0.0009534
Usniacin	12.6783	-1.18334	343.082	neg	Benzenoids	Benzene and substituted derivatives	Acetophenones	437.189	65220.3	2.9059e-05	0.00458782
Salicylic acid	4.9776	-0.418978	137.024	neg	Benzenoids	Benzene and substituted derivatives	Benzoic acids and derivatives	5.82564e+06	6.00034e+06	0.387217	0.422084
Zeylenol	6.74695	-2.01579	417.154	pos	Benzenoids	Benzene and substituted derivatives	Benzoic acids and derivatives	5.55184e+06	5.83355e+06	0.369019	0.410352
4-Methoxysalicylic acid	5.29403	-0.05019	167.035	neg	Benzenoids	Benzene and substituted derivatives	Benzoic acids and derivatives	3.21542e+06	3.12272e+06	0.213722	0.219663
Vanillic acid	5.21138	-0.311292	167.035	neg	Benzenoids	Benzene and substituted derivatives	Benzoic acids and derivatives	2.25557e+06	2.8066e+06	0.149923	0.197426
Syringic acid	5.39818	0.175136	197.046	neg	Benzenoids	Benzene and substituted derivatives	Benzoic acids and derivatives	1.32309e+06	1.25603e+06	0.0879427	0.0883531
2-Methylhippuric acid	1.32695	-0.903065	238.072	neg	Benzenoids	Benzene and substituted derivatives	Benzoic acids and derivatives	703121	571969	0.0467349	0.0402342
Gallic acid	4.79077	-0.0375615	169.014	neg	Benzenoids	Benzene and substituted derivatives	Benzoic acids and derivatives	324861	385699	0.0215928	0.0271314
Taxilluside A	6.52313	4.63457	423.128	pos	Benzenoids	Benzene and substituted derivatives	Benzoic acids and derivatives	214208	205461	0.014238	0.0144528
Uvarigranol E	7.72855	-1.86869	459.164	pos	Benzenoids	Benzene and substituted derivatives	Benzoic acids and derivatives	171925	170994	0.0114275	0.0120283
Ethyl 3-hydroxybenzoate	7.14073	1.18327	331.119	neg	Benzenoids	Benzene and substituted derivatives	Benzoic acids and derivatives	80261.1	84370.2	0.00533478	0.00593488
3-O-Debenzoylzeylenone	7.7814	0.654553	259.061	neg	Benzenoids	Benzene and substituted derivatives	Benzoic acids and derivatives	63273.9	83450.1	0.00420568	0.00587016
Methyl gallate	5.10178	-0.222153	183.03	neg	Benzenoids	Benzene and substituted derivatives	Benzoic acids and derivatives	59038.1	61567.5	0.00392413	0.00433086
Ginnalin B	4.10775	2.33271	349.114	pos	Benzenoids	Benzene and substituted derivatives	Benzoic acids and derivatives	14715.1	127080	0.00097808	0.00893925
Protocatechuic acid 原儿茶酸	4.11945	-0.20907	153.019	neg	Benzenoids	Benzene and substituted derivatives	Benzoic acids and derivatives	8.13869e+06	9.47935e+06	0.540961	0.66681
Cearoin	7.21015	2.49035	289.072	neg	Benzenoids	Benzene and substituted derivatives	Benzophenones	173057	324999	0.0115027	0.0228615
6-Benzoyl-5,7-dihydroxy-2,2-dimethylchromane	8.42227	-0.527527	343.119	neg	Benzenoids	Benzene and substituted derivatives	Benzophenones	76648.7	88902.1	0.00509467	0.00625368
4-(1-Ethoxy-2-hydroxyethyl)benzene-1,2-diol	5.53442	0.0601171	179.071	neg	Benzenoids	Benzene and substituted derivatives	Benzylethers	525547	371583	0.034932	0.0261384
(1S,2S)-threo-Honokitriol	7.18208	-1.88637	317.138	pos	Benzenoids	Benzene and substituted derivatives	Biphenyls and derivatives	168770	152325	0.0112178	0.0107151
Magnolignan C	8.85025	-0.478731	345.134	neg	Benzenoids	Benzene and substituted derivatives	Biphenyls and derivatives	99742.2	110144	0.00662965	0.00774789
Barceloneic acid A	4.9589	-2.28362	338.123	pos	Benzenoids	Benzene and substituted derivatives	Diphenylethers	86647.1	89496.4	0.00575924	0.00629548
Didemethylpseudoaspidin AA	7.20258	-2.05387	377.122	pos	Benzenoids	Benzene and substituted derivatives	Diphenylmethanes	95443.6	92877.5	0.00634393	0.00653332
Methyl eugenol	9.63393	-0.10822	177.092	neg	Benzenoids	Benzene and substituted derivatives	Methoxybenzenes	176409	133442	0.0117255	0.00938676
Homoveratrumic acid	4.862	-1.48918	197.081	pos	Benzenoids	Benzene and substituted derivatives	Methoxybenzenes	441699	407810	0.0293588	0.0286867
Pterolactone A	9.6593	-1.44148	243.101	pos	Benzenoids	Indanes	Indanones	223139	229431	0.0148316	0.0161389
Lawsone	6.7783	-1.7282	207.065	pos	Benzenoids	Naphthalenes	Naphthoquinones	6.79021e+06	5.48801e+06	0.45133	0.386045
7-Methoxy-1-naphthaleneacetic acid	6.90032	0.10338	197.061	neg	Benzenoids	Naphthalenes		1.04564e+06	766094	0.0695012	0.0538896
Cuspidiol	7.38472	0.00769054	281.139	neg	Benzenoids	Phenol ethers		813582	930600	0.054077	0.0654616
3-Methoxyphenylacetic acid	8.53838	0.0395704	497.182	neg	Benzenoids	Phenol ethers	Anisoles	546681	485770	0.0363367	0.0341707
Estragole	4.67382	-1.51873	166.122	pos	Benzenoids	Phenol ethers	Anisoles	77675.1	123418	0.00516289	0.00868162
Lactupicrin	6.33253	-1.66174	443.169	pos	Benzenoids	Phenols	1-hydroxy-2-unsubstituted benzenoids	377130	356978	0.025067	0.025111
Olivetol	7.685	0.267469	225.113	neg	Benzenoids	Phenols	Benzenediols	460806	528073	0.0306287	0.0371464
1,2,3-Trihydroxybenzene	9.25045	-1.8252	319.153	pos	Benzenoids	Phenols	Benzenetriols and derivatives	3.47235e+06	3.47785e+06	0.2308	0.244644
Syringaldehyde	6.16883	0.333188	181.051	neg	Benzenoids	Phenols	Methoxyphenols	6.79244e+06	7.44599e+06	0.451479	0.523776
Coniferaldehyde	6.81007	0.147502	177.056	neg	Benzenoids	Phenols	Methoxyphenols	887269	2.11466e+06	0.0589748	0.148753
6-Gingerol	9.62292	-0.225256	293.176	neg	Benzenoids	Phenols	Methoxyphenols	811013	4.30077e+06	0.0539063	0.30253
Phyllostadimer A	7.8289	1.25111	809.304	neg	Benzenoids	Phenols	Methoxyphenols	804811	584321	0.053494	0.0411031
Vanillin	8.64652	-0.512776	151.04	neg	Benzenoids	Phenols	Methoxyphenols	579592	496166	0.0385242	0.034902
2-Hydroxy-4-methoxybenzaldehyde	6.173	-2.00437	185.081	pos	Benzenoids	Phenols	Methoxyphenols	312036	281866	0.0207403	0.0198274
Chavibetol	6.49397	-1.65622	339.122	pos	Benzenoids	Phenols	Methoxyphenols	202841	175266	0.0134824	0.0123288
Isosclerone	6.49397	-2.05238	211.096	pos	Benzenoids	Tetralins		740997	684970	0.0492525	0.0481831
3-Hydroxycatalponol	9.10768	-0.409236	291.124	neg	Benzenoids	Tetralins		452020	860777	0.0300448	0.06055
5-Hydroxy-1-tetralone	7.52865	-1.91045	195.101	pos	Benzenoids	Tetralins		369969	376788	0.024591	0.0265046
4-(cis)-Acetyl-3,6,8-trihydroxy-3-methyldihydronaphthalenone	6.09557	-0.239232	295.082	neg	Benzenoids	Tetralins		271511	262263	0.0180468	0.0184485
Panglimycin C	8.48093	-0.486155	373.129	neg	Benzenoids	Tetralins		102323	128235	0.00680122	0.00902052
										3.71803	4.37098
Hainanolidol	6.87838	0.350901	357.134	neg	Hydrocarbon derivatives	Tropones		220338	171821	0.0146454	0.0120865
										0.0146454	0.0120865
Picropodophyllol	4.43502	-1.41358	401.159	pos	Lignans, neolignans and related compounds木质素、新信号素及相关化合物	Aryltetralin lignans	9,9p-dihydroxyaryltetralin lignans	456874	377138	0.0303674	0.0265292
Justiciresinol	5.81602	-0.134824	389.161	neg	Lignans, neolignans and related compounds	Furanoid lignans	Tetrahydrofuran lignans	1.00259e+06	800994	0.0666403	0.0563446
Meridinol	7.69038	-1.71889	403.138	pos	Lignans, neolignans and related compounds	Furanoid lignans	Tetrahydrofuran lignans	502057	466024	0.0333706	0.0327817
9-O-Feruloyl-5,5'-dimethoxylariciresinol	8.2726	-1.15374	629.259	pos	Lignans, neolignans and related compounds	Furanoid lignans	Tetrahydrofuran lignans	484010	497855	0.0321711	0.0350208
Cubebin	5.91168	-1.90498	389.159	pos	Lignans, neolignans and related compounds	Furanoid lignans	Tetrahydrofuran lignans	203455	217621	0.0135232	0.0153082
Pinoresinol	6.13888	-0.549318	357.134	neg	Lignans, neolignans and related compounds	Furanoid lignans		132725	83090.9	0.00882194	0.0058449
Matairesinol 4'-O-beta-gentiobioside	5.2628	0.852359	681.241	neg	Lignans, neolignans and related compounds木脂素、新木脂素及其相关化合物	Lignan glycosides		4.27438e+06	3.06609e+06	0.284109	0.215679
(-)-Lyoniresinol 9'-O-glucoside	5.64657	0.693843	627.23	neg	Lignans, neolignans and related compounds	Lignan glycosides		1.45174e+06	1.09862e+06	0.096494	0.0772806
Fraxiresinol 1-O-glucoside	5.58462	0.493506	611.198	neg	Lignans, neolignans and related compounds	Lignan glycosides		1.03447e+06	679597	0.0687589	0.0478051
Tracheloside	6.21033	0.476573	549.198	neg	Lignans, neolignans and related compounds	Lignan glycosides		890562	592498	0.0591937	0.0416783
(7S,8R)-1-(4-hydroxy-3-methoxyphenyl)-2-[4-(3-hydroxypropyl)-2,6-di-methoxyphenoxy]-1,3-propanediol	4.95683	0.0370964	453.177	neg	Lignans, neolignans and related compounds			363718	329109	0.0241756	0.0231506
Myrislignan	9.74383	-0.894262	397.162	pos	Lignans, neolignans and related compounds			76668	61321.6	0.00509595	0.00431357
										0.722721	0.581737
Chromomoric acid B	11.2673	-1.89903	293.211	pos	Lipids and lipid-like molecules	Fatty Acyls	Eicosanoids	270293	262018	0.0179658	0.0184312
Laurycolactone A	8.20698	-0.189434	363.145	neg	Lipids and lipid-like molecules	Fatty Acyls	Eicosanoids	158889	138857	0.010561	0.00976769
prostaglandin F2alpha	8.81278	-0.411834	399.239	neg	Lipids and lipid-like molecules	Fatty Acyls	Eicosanoids	114000	125332	0.00757734	0.00881628
Ethyl 3-(4-hydroxyphenyl)propionate	7.0472	0.0086021	193.087	neg	Lipids and lipid-like molecules	Fatty Acyls	Fatty acid esters	741607	695485	0.049293	0.0489228
Methyl hexadecanoate	9.9763	-0.91589	315.254	neg	Lipids and lipid-like molecules	Fatty Acyls	Fatty acid esters	133190	206037	0.00885287	0.0144934
5,6-Epoxypinolidoxin	9.88957	-1.57887	319.153	pos	Lipids and lipid-like molecules	Fatty Acyls	Fatty acid esters	33327.3	61196.3	0.00221519	0.00430476
2-Isopropylmalic acid	4.65948	-0.511418	175.061	neg	Lipids and lipid-like molecules	Fatty Acyls	Fatty acids and conjugates	7.73548e+06	8.52688e+06	0.514161	0.59981
3-Methyladipic acid	5.48518	0.0609685	159.066	neg	Lipids and lipid-like molecules	Fatty Acyls	Fatty acids and conjugates	1.13978e+06	1.35949e+06	0.0757586	0.0956314
Hexadecanedioic acid	10.7877	-0.761816	285.207	neg	Lipids and lipid-like molecules	Fatty Acyls	Fatty acids and conjugates	855078	1.28666e+06	0.0568352	0.0905079
3',4'-Dihydroinfectopyrone	4.74535	0.248548	311.114	neg	Lipids and lipid-like molecules	Fatty Acyls	Fatty acids and conjugates	682173	888608	0.0453426	0.0625077
undecylenic acid	8.51597	-0.688306	229.144	neg	Lipids and lipid-like molecules	Fatty Acyls	Fatty acids and conjugates	632344	742920	0.0420305	0.0522595
8-Amino-7-oxononanoic acid	5.60402	0.0854432	186.114	neg	Lipids and lipid-like molecules	Fatty Acyls	Fatty acids and conjugates	357258	141213	0.0237461	0.0099334
2-Methylglutaric acid	4.82288	-0.0217215	145.051	neg	Lipids and lipid-like molecules	Fatty Acyls	Fatty acids and conjugates	232211	313551	0.0154346	0.0220563
13,16,19-Docosatrienoic acid	10.4712	-2.13657	352.32	pos	Lipids and lipid-like molecules	Fatty Acyls	Fatty acids and conjugates	27160.5	14923.3	0.0018053	0.00104976
Azelaic acid	8.60043	-0.417539	169.087	neg	Lipids and lipid-like molecules	Fatty Acyls	Fatty acids and conjugates	22811.5	1.06482e+06	0.00151623	0.0749027
Aleuritic acid	11.0414	-1.68921	269.211	pos	Lipids and lipid-like molecules	Fatty Acyls	Fatty acids and conjugates	10359.5	16853.6	0.000688576	0.00118554
2-O-alpha-D-Glucopyranosyl-L-ascorbic acid	0.952117	-0.315088	337.078	neg	Lipids and lipid-like molecules	Fatty Acyls	Fatty acyl glycosides	4.53104e+06	3.10627e+06	0.301168	0.218506
Entadamide A 2'-O-( 6''-O-beta-D-glucopyranosyl)-beta-D-glucopyranoside	5.27443	-0.430299	503.19	pos	Lipids and lipid-like molecules	Fatty Acyls	Fatty acyl glycosides	3.60776e+06	2.65493e+06	0.2398	0.186757
Apiosylrhododendrin	5.53442	1.31618	495.164	neg	Lipids and lipid-like molecules	Fatty Acyls	Fatty acyl glycosides	1.70845e+06	865047	0.113557	0.0608503
Alangionoside A	5.56107	3.74604	413.216	pos	Lipids and lipid-like molecules	Fatty Acyls	Fatty acyl glycosides	884378	1.03421e+06	0.0587827	0.0727498
Citrusin D	5.10178	0.86944	387.13	neg	Lipids and lipid-like molecules	Fatty Acyls	Fatty acyl glycosides	822331	738236	0.0546586	0.05193
Rosavin	5.3721	-7.4356	393.151	pos	Lipids and lipid-like molecules	Fatty Acyls	Fatty acyl glycosides	416235	376301	0.0276663	0.0264703
Rubricauloside	4.28815	0.841757	601.214	neg	Lipids and lipid-like molecules	Fatty Acyls	Fatty acyl glycosides	359208	282426	0.0238758	0.0198668
Rhodiocyanoside A	1.40387	-0.943803	304.104	neg	Lipids and lipid-like molecules	Fatty Acyls	Fatty acyl glycosides	301394	321579	0.020033	0.0226209
Breyniaionoside A	7.46668	4.03305	443.169	pos	Lipids and lipid-like molecules	Fatty Acyls	Fatty acyl glycosides	223259	210914	0.0148395	0.0148364
(6R,9R)-3-Oxo-alpha-ionol glucoside	8.32692	4.03515	409.164	pos	Lipids and lipid-like molecules	Fatty Acyls	Fatty acyl glycosides	64652.2	59589.6	0.00429729	0.00419173
Rheumone B	7.78035	-1.44269	413.122	pos	Lipids and lipid-like molecules	Fatty Acyls	Fatty acyl glycosides	60349.3	78839.8	0.00401129	0.00554586
Byzantionoside B	11.8623	-1.60389	337.2	pos	Lipids and lipid-like molecules	Fatty Acyls	Fatty acyl glycosides	0	236819	0	0.0166586
Gossyplure	11.7239	-1.68743	263.236	pos	Lipids and lipid-like molecules	Fatty Acyls	Fatty alcohol esters	56801.8	151720	0.00377549	0.0106725
Panaxyne	8.64652	-0.375933	265.144	neg	Lipids and lipid-like molecules	Fatty Acyls	Fatty alcohols	368358	309838	0.0244839	0.0217951
Uvarigrin	14.8105	-1.29828	573.487	pos	Lipids and lipid-like molecules	Fatty Acyls	Fatty alcohols	207468	172077	0.0137899	0.0121045
Decanol	10.4468	-2.10625	358.367	pos	Lipids and lipid-like molecules	Fatty Acyls	Fatty alcohols	46392.2	527267	0.00308359	0.0370898
1-Heptanol	14.8105	-2.82349	274.273	pos	Lipids and lipid-like molecules	Fatty Acyls	Fatty alcohols	10672.4	10831.4	0.000709369	0.000761914
1-Monolinolenin	10.1332	-1.77125	353.268	pos	Lipids and lipid-like molecules	Fatty Acyls	Lineolic acids and derivatives	323675	596607	0.0215139	0.0419673
9-Oxooctadeca-10,12-dienoic acid	11.9276	-1.65156	295.226	pos	Lipids and lipid-like molecules	Fatty Acyls	Lineolic acids and derivatives	320098	370777	0.0212762	0.0260817
linoleic acid	13.998	-0.898997	279.233	neg	Lipids and lipid-like molecules	Fatty Acyls	Lineolic acids and derivatives	280916	368631	0.0186718	0.0259308
9,16-Dioxo-10,12,14-octadecatrienoic acid	9.56045	-0.273789	305.176	neg	Lipids and lipid-like molecules	Fatty Acyls	Lineolic acids and derivatives	126649	223311	0.00841808	0.0157085
Stearidonic acid	10.917	-0.733424	553.425	pos	Lipids and lipid-like molecules	Fatty Acyls	Lineolic acids and derivatives	98194.5	63454.4	0.00652677	0.0044636
15,16-Dihydroxyoctadeca-9Z,12Z-dienoic acid	9.47073	-0.241732	357.228	neg	Lipids and lipid-like molecules	Fatty Acyls	Lineolic acids and derivatives	78565.4	87706.6	0.00522207	0.00616958
Laetisaric acid	12.2098	-1.60478	297.242	pos	Lipids and lipid-like molecules	Fatty Acyls	Lineolic acids and derivatives	75201.6	76315.1	0.00499848	0.00536827
Linolelaidic acid	11.5339	-1.52199	263.237	pos	Lipids and lipid-like molecules	Fatty Acyls	Lineolic acids and derivatives	9961.3	16510.7	0.000662106	0.00116142
linolenic acid	11.2919	-1.25805	323.222	neg	Lipids and lipid-like molecules	Fatty Acyls	Lineolic acids and derivatives	2494.7	71845.8	0.000165817	0.00505388
Isojasminin	5.58462	0.919785	523.219	neg	Lipids and lipid-like molecules	Glycerolipids	Monoradylglycerols	1.27994e+06	915491	0.0850748	0.0643987
Gingerglycolipid A	10.1247	0.700908	675.36	neg	Lipids and lipid-like molecules	Glycerolipids	Glycosylglycerols	622138	825249	0.0413522	0.0580508
Regaloside C	2.62532	0.258849	461.13	neg	Lipids and lipid-like molecules	Glycerolipids	Glycosylglycerols	575549	522396	0.0382555	0.0367471
Gingerglycolipid B	10.699	0.60057	677.376	neg	Lipids and lipid-like molecules	Glycerolipids	Glycosylglycerols	320471	829183	0.021301	0.0583276
Choline glycerophosphate	0.774833	-2.20702	296.065	pos	Lipids and lipid-like molecules	Glycerophospholipids	Glycerophosphocholines	1.91141e+06	1.572e+06	0.127047	0.11058
LysoPC(14:0/0:0)	10.1102	-1.19766	468.308	pos	Lipids and lipid-like molecules	Glycerophospholipids	Glycerophosphocholines	1.25199e+06	3.11423e+06	0.0832171	0.219066
Lysofungin	14.8084	0.439096	595.289	neg	Lipids and lipid-like molecules	Glycerophospholipids	Glycerophosphoinositols	929101	3.41781e+06	0.0617553	0.240421
1-Oleoyl-sn-glycero-3-phosphocholine	11.6228	-0.547335	522.355	pos	Lipids and lipid-like molecules	Glycerophospholipids	Glycerophosphocholines	60356.5	966443	0.00401176	0.0679829
1-Linoleoyl-sn-glycero-3-phosphorylcholine	10.8533	0.199497	554.302	neg	Lipids and lipid-like molecules	Glycerophospholipids	Glycerophosphocholines	53704.8	97187.3	0.00356964	0.00683648
1-Stearoyl-sn-glycero-3-phosphocholine	12.6011	-1.04082	524.371	pos	Lipids and lipid-like molecules	Glycerophospholipids	Glycerophosphocholines	3401.96	152909	0.000226121	0.0107561
Asebotoxin	7.38472	0.767604	457.245	neg	Lipids and lipid-like molecules	Prenol lipids	Diterpenoids	5.03839e+06	4.53219e+06	0.334891	0.318809
N-Acetyldelectine	5.61507	-3.86207	635.293	neg	Lipids and lipid-like molecules	Prenol lipids	Diterpenoids	2.66072e+06	1.8227e+06	0.176852	0.128215
Rhodojaponin III	6.67168	1.14645	413.219	neg	Lipids and lipid-like molecules	Prenol lipids	Diterpenoids	1.47415e+06	1.331e+06	0.0979835	0.0936273
19-Hydroxybaccatin III	7.08127	1.07832	583.219	neg	Lipids and lipid-like molecules	Prenol lipids	Diterpenoids	955811	643940	0.0635307	0.0452969
10-Deacetylbaccatin III	8.46907	0.113361	525.213	neg	Lipids and lipid-like molecules	Prenol lipids	Diterpenoids	714453	646529	0.0474882	0.0454791
Alepterolic acid	10.8668	-2.09196	353.268	pos	Lipids and lipid-like molecules	Prenol lipids	Diterpenoids	310516	390591	0.0206393	0.0274755
3alpha-Hydroxytanshinone IIA	7.52403	0.135732	355.119	neg	Lipids and lipid-like molecules	Prenol lipids	Diterpenoids	304210	260181	0.0202202	0.018302
16-Acetoxy-6-oxo-7,13-labdadien-15-oic acid	6.21012	-1.0649	440.24	pos	Lipids and lipid-like molecules	Prenol lipids	Diterpenoids	267861	330218	0.0178042	0.0232286
Baccatin IX	8.71873	0.414981	585.234	neg	Lipids and lipid-like molecules	Prenol lipids	Diterpenoids	146754	126048	0.00975441	0.00886666
Teuvincenone H	7.87838	4.75034	379.117	pos	Lipids and lipid-like molecules	Prenol lipids	Diterpenoids	145999	147524	0.00970425	0.0103774
15,16-Dihydrotanshindiol C	8.52783	-0.079866	359.114	neg	Lipids and lipid-like molecules	Prenol lipids	Diterpenoids	85351.1	118722	0.0056731	0.00835131
17-Hydroxyisolathyrol	11.2547	-1.57976	315.195	pos	Lipids and lipid-like molecules	Prenol lipids	Diterpenoids	49509.6	332044	0.00329079	0.0233571
Maoyerabdosin	9.76882	-0.348083	507.199	pos	Lipids and lipid-like molecules	Prenol lipids	Diterpenoids	44571.4	34287.8	0.00296257	0.00241192
8(14),15-Isopimaradiene-3,18-diol	10.6174	-1.94698	337.273	pos	Lipids and lipid-like molecules	Prenol lipids	Diterpenoids	40341.8	75018.5	0.00268143	0.00527705
ent-3beta,18-Dihydroxylabda-8(17),13E-dien-15-oic acid	10.8046	-1.50542	319.226	pos	Lipids and lipid-like molecules	Prenol lipids	Diterpenoids	34928.5	10493.2	0.00232162	0.000738129
Isosteviol	10.4468	-1.68195	301.216	pos	Lipids and lipid-like molecules	Prenol lipids	Diterpenoids	6151.19	47752.3	0.000408856	0.00335906
Rhodojaponin V	10.0611	-0.602249	445.2	neg	Lipids and lipid-like molecules	Prenol lipids	Diterpenoids	2556.44	229766	0.000169921	0.0161625
18-Nor-4,15-dihydroxyabieta-8,11,13-trien-7-one	9.14382	-0.785727	347.186	neg	Lipids and lipid-like molecules	Prenol lipids	Diterpenoids	1599.81	99921	0.000106336	0.00702878
(R)-Camphor	0.315317	-2.28665	153.127	pos	Lipids and lipid-like molecules	Prenol lipids	Monoterpenoids	3.59188e+06	2.60427e+06	0.238745	0.183193
8,9-Didehydro-7-hydroxydolichodial	5.96992	-0.0850258	225.077	neg	Lipids and lipid-like molecules	Prenol lipids	Monoterpenoids	455531	444149	0.0302781	0.031243
Loganetin	9.40733	-0.429797	209.082	neg	Lipids and lipid-like molecules	Prenol lipids	Monoterpenoids	319184	291178	0.0212154	0.0204825
Oleuropein aglycone	7.74057	-2.08924	361.127	pos	Lipids and lipid-like molecules	Prenol lipids	Monoterpenoids	314837	275272	0.0209265	0.0193635
Eucamalol	7.45325	0.640752	213.113	neg	Lipids and lipid-like molecules	Prenol lipids	Monoterpenoids	92551.3	105491	0.00615168	0.00742058
3-Hydroxyperillaldehyde	7.4652	0.397492	211.098	neg	Lipids and lipid-like molecules	Prenol lipids	Monoterpenoids	34558.3	36853.5	0.00229701	0.0025924
Thymic acid	5.25597	-1.96536	151.111	pos	Lipids and lipid-like molecules	Prenol lipids	Monoterpenoids	27988.8	30898.9	0.00186035	0.00217353
9-Methymyrrhone	8.60043	-0.436664	303.124	neg	Lipids and lipid-like molecules	Prenol lipids	Sesquiterpenoids	7.33094e+06	6.30162e+06	0.487272	0.443278
4,5-Dihydroblumenol A	5.25597	-1.69017	209.153	pos	Lipids and lipid-like molecules	Prenol lipids	Sesquiterpenoids	2.42451e+06	2.224e+06	0.161152	0.156444
Pterodonoic acid	8.32753	0.0415695	293.139	neg	Lipids and lipid-like molecules	Prenol lipids	Sesquiterpenoids	2.07595e+06	1.33506e+06	0.137984	0.0939129
4beta,12-dihydroxyguaian-6,10-diene	6.01453	-1.79734	237.184	pos	Lipids and lipid-like molecules	Prenol lipids	Sesquiterpenoids	1.52464e+06	1.41573e+06	0.10134	0.0995871
7alpha-Hydroxy-4,11-cadinadiene-3,8-dione	5.7753	-1.50246	231.138	pos	Lipids and lipid-like molecules	Prenol lipids	Sesquiterpenoids	1.19787e+06	1.14555e+06	0.0796196	0.0805817
Siraitic Acid A	8.95892	-1.20095	536.334	pos	Lipids and lipid-like molecules	Prenol lipids	Sesquiterpenoids	1.14491e+06	2.64956e+06	0.0760996	0.186379
Curcumenol	6.34203	-1.82253	235.169	pos	Lipids and lipid-like molecules	Prenol lipids	Sesquiterpenoids	1.00616e+06	938744	0.0668773	0.0660344
8-Hydroxyageraphorone	6.63415	-1.87224	237.184	pos	Lipids and lipid-like molecules	Prenol lipids	Sesquiterpenoids	1.00385e+06	926655	0.0667238	0.065184
Germacrone	6.40788	-1.64403	219.174	pos	Lipids and lipid-like molecules	Prenol lipids	Sesquiterpenoids	678429	649714	0.0450937	0.0457031
3-Acetyldeoxynivalenol	6.59552	-1.5468	303.122	pos	Lipids and lipid-like molecules	Prenol lipids	Sesquiterpenoids	664858	564778	0.0441917	0.0397284
Nelumnucifoside B	5.50568	-1.61172	381.227	pos	Lipids and lipid-like molecules	Prenol lipids	Sesquiterpenoids	476308	442195	0.0316591	0.0311055
15-Acetyl-deoxynivalenol	7.52865	-1.49145	303.122	pos	Lipids and lipid-like molecules	Prenol lipids	Sesquiterpenoids	419574	477386	0.0278882	0.0335809
6-Dehydropetasol	5.88448	-1.16883	215.143	pos	Lipids and lipid-like molecules	Prenol lipids	Sesquiterpenoids	406603	377931	0.027026	0.0265849
Sugetriol 6,9-diacetate	6.40253	0.204431	381.192	neg	Lipids and lipid-like molecules	Prenol lipids	Sesquiterpenoids	290555	263763	0.0193126	0.018554
Cryptomeridiol 11-rhamnoside	10.5086	-0.549409	431.265	neg	Lipids and lipid-like molecules	Prenol lipids	Sesquiterpenoids	276969	315101	0.0184095	0.0221653
Siraitic Acid B	8.56203	-1.46697	534.318	pos	Lipids and lipid-like molecules	Prenol lipids	Sesquiterpenoids	249041	500414	0.0165532	0.0352008
Nardosinone	6.56902	-2.27724	292.19	pos	Lipids and lipid-like molecules	Prenol lipids	Sesquiterpenoids	199480	165048	0.013259	0.01161
cis-3,4-Dihydroxy-beta-ionone	5.88448	-1.69311	225.148	pos	Lipids and lipid-like molecules	Prenol lipids	Sesquiterpenoids	198897	204561	0.0132203	0.0143895
Ascotrichic acid	9.45782	-0.254538	251.165	neg	Lipids and lipid-like molecules	Prenol lipids	Sesquiterpenoids	178326	144198	0.011853	0.0101434
Dihydrophaseic acid 4'-O-beta-D-glucopyranoside	5.93825	0.0351076	425.182	neg	Lipids and lipid-like molecules	Prenol lipids	Sesquiterpenoids	177097	175632	0.0117713	0.0123546
Viteralone	7.87535	0.128305	241.087	neg	Lipids and lipid-like molecules	Prenol lipids	Sesquiterpenoids	172852	141337	0.0114891	0.00994215
Furanofukinin	10.2877	0.0196283	293.176	neg	Lipids and lipid-like molecules	Prenol lipids	Sesquiterpenoids	118092	428062	0.00784933	0.0301114
Curcumol	7.5382	-1.92657	237.184	pos	Lipids and lipid-like molecules	Prenol lipids	Sesquiterpenoids	104837	106120	0.00696829	0.00746487
Apocynol A	5.85765	-1.26582	189.127	pos	Lipids and lipid-like molecules	Prenol lipids	Sesquiterpenoids	96595.3	96896.8	0.00642048	0.00681605
(+)-Abscisic acid	6.92418	-1.86361	282.169	pos	Lipids and lipid-like molecules	Prenol lipids	Sesquiterpenoids	51457.6	68781.7	0.00342027	0.00483834
Palustrol	10.7125	-0.686994	267.196	neg	Lipids and lipid-like molecules	Prenol lipids	Sesquiterpenoids	29696.6	23363.9	0.00197387	0.0016435
alpha-Eudesmol	12.8919	-0.952472	269.212	neg	Lipids and lipid-like molecules	Prenol lipids	Sesquiterpenoids	22762.7	34122.5	0.00151299	0.00240029
Incensole	12.6269	-1.87724	324.289	pos	Lipids and lipid-like molecules	Prenol lipids	Sesquiterpenoids	19383.3	27025.4	0.00128837	0.00190106
13-Hydroxygermacrone	9.04668	-2.82796	199.147	pos	Lipids and lipid-like molecules	Prenol lipids	Sesquiterpenoids	17724.9	26744.3	0.00117814	0.00188128
Clovanediol diacetate	11.8366	-1.93894	305.21	pos	Lipids and lipid-like molecules	Prenol lipids	Sesquiterpenoids	10294.8	359534	0.000684275	0.0252908
Sterebin A	11.9154	-1.70526	293.211	pos	Lipids and lipid-like molecules	Prenol lipids	Sesquiterpenoids	2666.94	17417.3	0.000177266	0.00122519
Cornuside	5.34685	4.93538	563.141	neg	Lipids and lipid-like molecules	Prenol lipids	Terpene glycosides	4.18147e+07	3.06367e+07	2.77933	2.15509
Tinospinoside C	5.89658	0.47884	551.214	neg	Lipids and lipid-like molecules	Prenol lipids	Terpene glycosides	4.47722e+06	2.80361e+06	0.297591	0.197215
Yuheinoside	4.2318	0.0136165	405.14	neg	Lipids and lipid-like molecules	Prenol lipids	Terpene glycosides	3.14031e+06	66972.9	0.20873	0.0047111
Dehydroborapetoside B	5.31533	0.893995	549.198	neg	Lipids and lipid-like molecules	Prenol lipids	Terpene glycosides	2.45702e+06	1.67897e+06	0.163313	0.118105
Atractyloside A	5.80373	0.476584	429.213	neg	Lipids and lipid-like molecules	Prenol lipids	Terpene glycosides	1.75144e+06	1.73946e+06	0.116414	0.12236
Secologanin	3.92233	0.105825	433.135	neg	Lipids and lipid-like molecules	Prenol lipids	Terpene glycosides	1.4195e+06	1.36012e+06	0.0943513	0.0956753
Protoplumericin A	6.42607	1.36861	801.222	pos	Lipids and lipid-like molecules	Prenol lipids	Terpene glycosides	743926	646390	0.0494471	0.0454693
Jasminoside N	5.50657	0.0943204	523.24	neg	Lipids and lipid-like molecules	Prenol lipids	Terpene glycosides	737720	550368	0.0490346	0.0387147
6-O-trans-p-Coumaroylshanzhiside methyl ester	6.5116	0.612285	597.183	neg	Lipids and lipid-like molecules	Prenol lipids	Terpene glycosides	633959	620369	0.0421379	0.0436388
Rehmannioside C	6.05485	4.94015	547.146	neg	Lipids and lipid-like molecules	Prenol lipids	Terpene glycosides	618828	467835	0.0411321	0.0329091
Nudifloside D	6.1279	-0.790001	573.255	neg	Lipids and lipid-like molecules	Prenol lipids	Terpene glycosides	522965	423581	0.0347603	0.0297961
Ophiopogonoside A	9.9248	-0.123901	417.249	neg	Lipids and lipid-like molecules	Prenol lipids	Terpene glycosides	369367	431074	0.024551	0.0303232
Durantoside I	4.95683	0.800404	597.183	neg	Lipids and lipid-like molecules	Prenol lipids	Terpene glycosides	362999	421203	0.0241277	0.0296288
6beta-Hydroxyipolamiide	5.22445	-2.12572	387.128	pos	Lipids and lipid-like molecules	Prenol lipids	Terpene glycosides	333149	216799	0.0221437	0.0152504
Crotonionoside C	5.9175	4.66504	543.245	neg	Lipids and lipid-like molecules	Prenol lipids	Terpene glycosides	322552	252795	0.0214394	0.0177824
Ichangin-4-O-b-D-glucopyranoside	7.16418	0.413957	631.24	neg	Lipids and lipid-like molecules	Prenol lipids	Terpene glycosides	262684	185403	0.01746	0.0130419
copyranosyl ester	7.18705	-2.27711	509.238	neg	Lipids and lipid-like molecules	Prenol lipids	Terpene glycosides	261718	230848	0.0173958	0.0162387
Laciniatoside V	6.48855	-0.0959875	567.208	neg	Lipids and lipid-like molecules	Prenol lipids	Terpene glycosides	241505	210460	0.0160523	0.0148045
Nepetaside	8.08192	4.47933	385.127	pos	Lipids and lipid-like molecules	Prenol lipids	Terpene glycosides	162655	175117	0.0108114	0.0123183
(1R,6R,9R)-6,9,11-Trihydroxy-4,7-megastigmadien-3-one 11-O-glucoside	8.65837	3.96007	441.154	pos	Lipids and lipid-like molecules	Prenol lipids	Terpene glycosides	60420.8	58456.6	0.00401604	0.00411203
Thymolglucoside	7.99683	4.04243	351.122	pos	Lipids and lipid-like molecules	Prenol lipids	Terpene glycosides	48086.4	35405.6	0.0031962	0.00249055
Loganate	4.10773	-0.535219	375.129	neg	Lipids and lipid-like molecules	Prenol lipids	Terpene glycosides	39593.7	338899	0.0026317	0.0238393
4,6'-Anhydrooxysporidinone	11.7896	-1.46626	472.305	pos	Lipids and lipid-like molecules	Prenol lipids	Terpene glycosides	32898.9	22548.2	0.00218672	0.00158611
Methyloleoside	4.21018	1.13251	867.278	neg	Lipids and lipid-like molecules	Prenol lipids	Terpene glycosides	0	342764	0	0.0241112
Eupahualin C	8.89908	-0.0214476	359.15	neg	Lipids and lipid-like molecules	Prenol lipids	Terpene lactones	3.22507e+06	2.65412e+06	0.214363	0.1867
1-O-Acetyl britannilactone	5.40127	-1.84889	326.196	pos	Lipids and lipid-like molecules	Prenol lipids	Terpene lactones	2.68098e+06	2.82322e+06	0.178199	0.198595
Carabrolactone A	5.69132	-1.99751	324.18	pos	Lipids and lipid-like molecules	Prenol lipids	Terpene lactones	1.80624e+06	2.34606e+06	0.120057	0.16503
Hydroheptelidic acid	6.09103	-1.82786	281.138	pos	Lipids and lipid-like molecules	Prenol lipids	Terpene lactones	1.69788e+06	1.74188e+06	0.112854	0.12253
8beta-(2-Hydroxy-2-methyl-3-oxobutyryloxy)glucozaluzanin C	5.30428	0.783042	537.198	neg	Lipids and lipid-like molecules	Prenol lipids	Terpene lactones	1.54816e+06	1.11741e+06	0.102903	0.0786022
Isoalantolactone	5.80202	-1.63335	233.153	pos	Lipids and lipid-like molecules	Prenol lipids	Terpene lactones	1.44087e+06	1.34518e+06	0.0957716	0.0946246
8-Epicrepiside E	6.28585	-1.45235	389.159	pos	Lipids and lipid-like molecules	Prenol lipids	Terpene lactones	731708	637991	0.048635	0.0448785
Buergerinin B	6.52313	-1.29245	167.07	pos	Lipids and lipid-like molecules	Prenol lipids	Terpene lactones	656633	561563	0.043645	0.0395023
14,15beta-Dihydroxyklaineanone	5.68137	4.57726	419.169	pos	Lipids and lipid-like molecules	Prenol lipids	Terpene lactones	442446	402403	0.0294084	0.0283064
Calealactone C	5.17052	-2.24645	371.148	pos	Lipids and lipid-like molecules	Prenol lipids	Terpene lactones	435788	392202	0.0289659	0.0275888
Allamandicin	6.55158	-1.80062	273.075	pos	Lipids and lipid-like molecules	Prenol lipids	Terpene lactones	381564	305642	0.0253617	0.0214999
Eupalinolide K	6.47825	-0.27371	407.171	neg	Lipids and lipid-like molecules	Prenol lipids	Terpene lactones	326372	255278	0.0216933	0.0179571
Caleurticolide 2-methylacrylate	6.99288	-2.42795	415.174	pos	Lipids and lipid-like molecules	Prenol lipids	Terpene lactones	265291	239867	0.0176333	0.0168731
Gelsemiol	7.0472	0.483345	199.098	neg	Lipids and lipid-like molecules	Prenol lipids	Terpene lactones	207439	195435	0.013788	0.0137476
Teucryeminone	7.32653	-2.03712	443.169	pos	Lipids and lipid-like molecules	Prenol lipids	Terpene lactones	205947	221139	0.0136889	0.0155556
13-Deoxy-Isogibberellic acid	7.07193	4.88243	353.138	pos	Lipids and lipid-like molecules	Prenol lipids	Terpene lactones	184528	166875	0.0122651	0.0117386
Cordatin	6.1279	0.799854	419.171	neg	Lipids and lipid-like molecules	Prenol lipids	Terpene lactones	177150	137414	0.0117748	0.00966615
Vernodalol	8.83757	-0.462549	373.129	neg	Lipids and lipid-like molecules	Prenol lipids	Terpene lactones	160669	188964	0.0106793	0.0132924
Chlorantholide E	7.63003	-1.57781	243.101	pos	Lipids and lipid-like molecules	Prenol lipids	Terpene lactones	150999	160259	0.0100365	0.0112732
PSF-A	8.91262	-0.35287	445.15	neg	Lipids and lipid-like molecules	Prenol lipids	Terpene lactones	97856.1	92159.1	0.00650428	0.00648278
4E-Deacetylchromolaenide 4'-O-acetate	8.69195	4.56234	468.201	pos	Lipids and lipid-like molecules	Prenol lipids	Terpene lactones	78906.8	108488	0.00524476	0.00763141
Ailanthone	9.18088	4.54835	399.143	pos	Lipids and lipid-like molecules	Prenol lipids	Terpene lactones	61187.6	65542.8	0.00406701	0.0046105
1b-Hydroxy-11a,13-dihydroalantolactone	9.58662	-0.234152	249.15	neg	Lipids and lipid-like molecules	Prenol lipids	Terpene lactones	59052.4	65260.1	0.00392508	0.00459061
Yomogiartemin	9.45922	-1.40265	301.107	pos	Lipids and lipid-like molecules	Prenol lipids	Terpene lactones	40455.1	47065.4	0.00268896	0.00331074
4'-Deoxyprovincialin	11.177	-0.8277	467.206	pos	Lipids and lipid-like molecules	Prenol lipids	Terpene lactones	31038.4	31736.2	0.00206306	0.00223243
parthenolide	10.6557	-1.49077	249.148	pos	Lipids and lipid-like molecules	Prenol lipids	Terpene lactones	30289.9	33353.7	0.0020133	0.00234621
Lycojaponicuminol C	11.6468	-1.45152	461.362	pos	Lipids and lipid-like molecules	Prenol lipids	Terpene lactones	27363.1	25136.2	0.00181876	0.00176816
3-{2-[2,5,5-tris(hydroxymethyl)-8a-methyldecahydro-1-naphthalenyl]ethyl}-2(5H)-furanone	10.0732	-0.628783	333.207	neg	Lipids and lipid-like molecules	Prenol lipids	Terpene lactones	14951.3	77764.5	0.000993783	0.00547022
14-Deoxy-12-hydroxyandrographolide	9.29698	-0.091609	349.202	neg	Lipids and lipid-like molecules	Prenol lipids	Terpene lactones	7093.85	50559.3	0.000471513	0.00355652
Obacunone	8.26947	0.291992	499.197	neg	Lipids and lipid-like molecules	Prenol lipids	Triterpenoids	1.53029e+06	1.06924e+06	0.101715	0.0752138
Azadirachtin B	7.48912	1.28136	643.24	neg	Lipids and lipid-like molecules	Prenol lipids	Triterpenoids	1.43622e+06	1.03491e+06	0.0954626	0.0727991
Esculentoside E	8.38668	1.08429	649.36	neg	Lipids and lipid-like molecules	Prenol lipids	Triterpenoids	324300	436361	0.0215555	0.0306951
3-Epicabraleahydroxylactone	11.0414	-1.00641	496.339	pos	Lipids and lipid-like molecules	Prenol lipids	Triterpenoids	32626	285673	0.00216858	0.0200952
(25RS)-Ruscogenin	10.4592	-0.785816	494.324	pos	Lipids and lipid-like molecules	Prenol lipids	Triterpenoids	19299.1	56801.9	0.00128277	0.00399564
1-Deacetylnimbolinin B	10.2731	-4.84214	602.33	pos	Lipids and lipid-like molecules	Prenol lipids	Triterpenoids	12982.8	87929.5	0.000862941	0.00618526
Caulophyllogenin	10.7125	-0.30053	487.343	neg	Lipids and lipid-like molecules	Prenol lipids	Triterpenoids	0	556901	0	0.0391743
Platycodigenin	10.3406	0.410173	501.322	neg	Lipids and lipid-like molecules	Prenol lipids	Triterpenoids	0	260339	0	0.0183131
Neonuezhenide	6.43513	1.72244	741.201	pos	Lipids and lipid-like molecules	Saccharolipids		3.87079e+06	3.27781e+06	0.257283	0.230573
Securiterpenoside	4.46553	-1.37231	243.086	pos	Lipids and lipid-like molecules	Saccharolipids		248608	225101	0.0165244	0.0158343
Walsuronoid B	9.77317	0.0149462	483.202	neg	Lipids and lipid-like molecules	Steroids and steroid derivatives	17-furanylsteroids and derivatives	88884.9	78775.1	0.00590798	0.00554131
Etiocholanone	9.9248	-0.487212	335.223	neg	Lipids and lipid-like molecules	Steroids and steroid derivatives	Androstane steroids	43508.5	53881.6	0.00289192	0.00379021
3beta,5alpha,9alpha-Trihydroxyergosta-7,22-dien-6-one	10.2617	0.208048	489.322	neg	Lipids and lipid-like molecules	Steroids and steroid derivatives	Ergostane steroids	275126	379447	0.018287	0.0266916
antcin A	8.93477	-1.4389	518.323	pos	Lipids and lipid-like molecules	Steroids and steroid derivatives	Ergostane steroids	206199	535500	0.0137056	0.0376689
ent-14,16-Epoxy-8-pimarene-3,15-diol	9.92538	-2.1183	353.268	pos	Lipids and lipid-like molecules	Steroids and steroid derivatives	Hydroxysteroids	53484.4	98896.6	0.00355499	0.00695672
Juncuenin D	6.9579	0.0143811	327.124	neg	Lipids and lipid-like molecules	Steroids and steroid derivatives	Oxosteroids	268551	210594	0.01785	0.0148139
Cinobufagin	10.2266	-1.61345	460.269	pos	Lipids and lipid-like molecules	Steroids and steroid derivatives	Steroid lactones	1.72407e+06	1.10503e+06	0.114595	0.0777318
2,3-Didehydrosomnifericin	7.3975	-1.29293	552.293	pos	Lipids and lipid-like molecules	Steroids and steroid derivatives	Steroid lactones	572292	812517	0.038039	0.0571552
Rutaevin	8.41543	-1.43048	451.174	pos	Lipids and lipid-like molecules	Steroids and steroid derivatives	Steroid lactones	207696	190771	0.0138051	0.0134195
										10.8831	10.5477
5'-Deoxy-5-fluorocytidine	6.91438	-3.01814	228.077	pos	Nucleosides, nucleotides, and analogues	5'-deoxyribonucleosides		3.34032e+06	2.87118e+06	0.222024	0.201968
Deoxyguanosine	4.3246	2.99596	299.123	pos	Nucleosides, nucleotides, and analogues	Purine nucleosides	Purine 2'-deoxyribonucleosides	1.16807e+06	1.28454e+06	0.0776391	0.0903592
Deoxyinosine	3.48725	4.73208	296.077	neg	Nucleosides, nucleotides, and analogues	Purine nucleosides	Purine 2'-deoxyribonucleosides	264837	273769	0.0176031	0.0192578
Cordycepin	2.55058	-1.95642	252.109	pos	Nucleosides, nucleotides, and analogues	Purine nucleosides	Purine 3'-deoxyribonucleosides	1.54324e+07	1.77089e+07	1.02576	1.2457
Adenosine monophosphate	1.03973	-1.9848	348.07	pos	Nucleosides, nucleotides, and analogues	Purine nucleotides	Purine ribonucleotides	2.7908e+06	2.20233e+06	0.185498	0.15492
PSI-6130	9.15522	0.192743	258.09	neg	Nucleosides, nucleotides, and analogues	Pyrimidine nucleosides	Pyrimidine 2'-deoxyribonucleosides	3.17014e+06	3.02664e+06	0.210712	0.212904
Adenosine	2.332	-2.78854	268.103	pos	Nucleosides, nucleotides, and analogues	Purine nucleosides		1.24353e+08	1.30405e+08	8.26547	9.1731
Guanosine	1.15087	-0.797849	282.084	neg	Nucleosides, nucleotides, and analogues	Purine nucleosides		5.30686e+06	3.41686e+06	0.352735	0.240354
N6-(4-Hydroxybenzyl)adenosine	6.68118	3.23203	805.294	neg	Nucleosides, nucleotides, and analogues	Purine nucleosides		1.3915e+06	913705	0.0924897	0.0642731
2'-O-Methyladenosine	4.02367	-1.32759	282.119	pos	Nucleosides, nucleotides, and analogues	Purine nucleosides		1.01395e+06	1.25787e+06	0.0673947	0.088483
2-O-Methyluridine	1.97788	-2.5479	300.118	pos	Nucleosides, nucleotides, and analogues	Pyrimidine nucleosides		229554	251664	0.015258	0.0177029
3-Methyluridine	1.8152	-2.55802	300.118	pos	Nucleosides, nucleotides, and analogues	Pyrimidine nucleosides		163591	147692	0.0108735	0.0103892
										10.5435	11.5194
Phenylalanin	2.31315	-0.267016	164.072	neg	Organic acids and derivatives	Carboxylic acids and derivatives	Amino acids, peptides, and analogues	1.8859e+07	1.89754e+07	1.25352	1.33479
D-Valine	0.915833	0.204991	118.086	pos	Organic acids and derivatives	Carboxylic acids and derivatives	Amino acids, peptides, and analogues	1.11693e+07	9.00063e+06	0.742402	0.633135
Calcium pantothenate	3.76187	-1.10345	218.103	neg	Organic acids and derivatives	Carboxylic acids and derivatives	Amino acids, peptides, and analogues	3.39145e+06	3.47116e+06	0.225422	0.244173
D-proline	0.8372	0.702475	116.071	pos	Organic acids and derivatives	Carboxylic acids and derivatives	Amino acids, peptides, and analogues	2.16302e+06	1.63674e+06	0.143771	0.115134
Betaine	0.80235	0.208666	118.086	pos	Organic acids and derivatives	Carboxylic acids and derivatives	Amino acids, peptides, and analogues	1.91571e+06	1.37975e+06	0.127333	0.097056
4-Hydroxyproline	1.3358	-1.05547	218.067	neg	Organic acids and derivatives	Carboxylic acids and derivatives	Amino acids, peptides, and analogues	1.10523e+06	1.14014e+06	0.0734625	0.0802014
L-Tyrosine	1.19138	-0.737203	180.066	neg	Organic acids and derivatives	Carboxylic acids and derivatives	Amino acids, peptides, and analogues	1.0372e+06	983114	0.0689402	0.0691556
N-Acetyl-L-glutamic acid	5.16147	-1.37857	154.05	pos	Organic acids and derivatives	Carboxylic acids and derivatives	Amino acids, peptides, and analogues	1.0359e+06	877790	0.0688538	0.0617467
gamma-Aminobutyric acid	0.7844	2.70667	104.071	pos	Organic acids and derivatives	Carboxylic acids and derivatives	Amino acids, peptides, and analogues	969180	520863	0.0644193	0.0366393
Nalpha-Acetyl-L-lysine	1.36503	-1.67627	189.123	pos	Organic acids and derivatives	Carboxylic acids and derivatives	Amino acids, peptides, and analogues	811310	862865	0.053926	0.0606968
N-a-Acetyl-L-arginine	0.898267	-1.94182	217.129	pos	Organic acids and derivatives	Carboxylic acids and derivatives	Amino acids, peptides, and analogues	541139	448537	0.0359683	0.0315516
N-Acetyl-L-alanine	6.16883	-3.86584	166.027	neg	Organic acids and derivatives	Carboxylic acids and derivatives	Amino acids, peptides, and analogues	504473	500873	0.0335312	0.0352331
L-glutamic acid	0.733567	-0.197904	146.046	neg	Organic acids and derivatives	Carboxylic acids and derivatives	Amino acids, peptides, and analogues	380094	249763	0.025264	0.0175692
N-Malonyltryptophan	8.3708	-1.62378	255.076	pos	Organic acids and derivatives	Carboxylic acids and derivatives	Amino acids, peptides, and analogues	291441	390213	0.0193714	0.0274489
Aurantiamide acetate	10.1102	-1.26062	445.212	pos	Organic acids and derivatives	Carboxylic acids and derivatives	Amino acids, peptides, and analogues	210188	405766	0.0139708	0.0285429
Betonicine	8.64652	-3.52038	194.058	neg	Organic acids and derivatives	Carboxylic acids and derivatives	Amino acids, peptides, and analogues	116291	82204.6	0.00772958	0.00578255
Cyclo(Tyr-Hpro)	7.97535	-2.06433	241.097	pos	Organic acids and derivatives	Carboxylic acids and derivatives	Amino acids, peptides, and analogues	96448.1	94284.5	0.00641069	0.00663229
L-HISTIDINE	0.79365	-1.40722	156.077	pos	Organic acids and derivatives	Carboxylic acids and derivatives	Amino acids, peptides, and analogues	87958.4	44904.3	0.00584641	0.00315872
Cyclo(Phe-Val)	10.594	-1.41101	493.28	pos	Organic acids and derivatives	Carboxylic acids and derivatives	Amino acids, peptides, and analogues	59028.8	62114.5	0.00392351	0.00436935
N-(1-Carboxy-2-phenylethyl)glutamine	4.3725	-1.48395	277.118	pos	Organic acids and derivatives	Carboxylic acids and derivatives	Amino acids, peptides, and analogues	39080.6	62657.2	0.0025976	0.00440752
Abrine	4.16782	-1.44694	219.112	pos	Organic acids and derivatives	Carboxylic acids and derivatives	Amino acids, peptides, and analogues	32378.2	130795	0.00215211	0.00920054
O-Acetylethanolamine	0.77995	-0.432091	102.056	neg	Organic acids and derivatives	Carboxylic acids and derivatives	Carboxylic acid derivatives	248100	201803	0.0164906	0.0141955
13,14,15,16-Tetranor-8(17)-labden-12-oic acid	10.3224	-1.71862	251.2	pos	Organic acids and derivatives	Carboxylic acids and derivatives	Carboxylic acids	28773.8	34308.8	0.00191253	0.0024134
SUCCINIC ACID	1.38283	-0.866921	117.019	neg	Organic acids and derivatives	Carboxylic acids and derivatives	Dicarboxylic acids and derivatives	5.79005e+07	5.769e+07	3.84852	4.05811
Maleic acid	14.7953	-0.546076	115.004	neg	Organic acids and derivatives	Carboxylic acids and derivatives	Dicarboxylic acids and derivatives	182682	126928	0.0121425	0.00892852
1,6,2',3',6'-O-Pentaacetyl-3-O-trans-p-coumaroylsucrose	6.149	1.37814	679.189	neg	Organic acids and derivatives	Carboxylic acids and derivatives	Hexacarboxylic acids and derivatives	633516	466947	0.0421084	0.0328466
Bruceanic acid C	5.89658	1.28993	655.225	neg	Organic acids and derivatives	Carboxylic acids and derivatives	Pentacarboxylic acids and derivatives	3.1038e+06	2.1681e+06	0.206303	0.152512
Floricaline	6.02392	4.07691	506.202	pos	Organic acids and derivatives	Carboxylic acids and derivatives	Tetracarboxylic acids and derivatives	553609	542346	0.0367972	0.0381505
Citrate	1.26085	-0.344678	191.02	neg	Organic acids and derivatives	Carboxylic acids and derivatives	Tricarboxylic acids and derivatives	1.27936e+07	7.04518e+06	0.85036	0.495582
Spiculisporic acid	11.4744	-0.799494	327.181	neg	Organic acids and derivatives	Carboxylic acids and derivatives	Tricarboxylic acids and derivatives	887151	1.37091e+06	0.058967	0.0964346
Diacetylpiptocarphol	7.27548	-2.10689	361.127	pos	Organic acids and derivatives	Carboxylic acids and derivatives	Tricarboxylic acids and derivatives	175374	181322	0.0116568	0.0127548
8alpha-(2-Methylacryloyloxy)hirsutinolide 13-O-acetate	7.60548	0.26507	387.145	neg	Organic acids and derivatives	Carboxylic acids and derivatives	Tricarboxylic acids and derivatives	143719	116985	0.00955271	0.00822909
Minioluteic acid	8.29427	3.86788	369.132	pos	Organic acids and derivatives	Carboxylic acids and derivatives	Tricarboxylic acids and derivatives	108005	122195	0.00717886	0.00859563
8alpha-Tigloyloxyhirsutinolide 13-O-acetate	9.71918	-1.53688	385.164	pos	Organic acids and derivatives	Carboxylic acids and derivatives	Tricarboxylic acids and derivatives	57708.2	51410.5	0.00383574	0.00361639
4'-Hydroxypiptocarphin A	9.26017	-1.10781	403.138	pos	Organic acids and derivatives	Carboxylic acids and derivatives	Tricarboxylic acids and derivatives	37316.8	50612.4	0.00248037	0.00356025
Scopolamine	8.25217	-1.5309	268.133	pos	Organic acids and derivatives	Hydroxy acids and derivatives	Beta hydroxy acids and derivatives	488992	634933	0.0325023	0.0446633
trans-4-Hydroxy-2-nonenoic acid	7.52403	0.172004	171.103	neg	Organic acids and derivatives	Hydroxy acids and derivatives	Medium-chain hydroxy acids and derivatives	775238	859762	0.0515284	0.0604786
12-Hydroxydodecanoic acid	10.827	-0.73324	215.165	neg	Organic acids and derivatives	Hydroxy acids and derivatives	Medium-chain hydroxy acids and derivatives	139050	282039	0.00924237	0.0198396
2-Oxoadipic acid	0.9323	-1.08695	205.035	neg	Organic acids and derivatives	Keto acids and derivatives	Medium-chain keto acids and derivatives	6.47802e+06	4.40965e+06	0.43058	0.310189
L-Carnosine	5.05378	4.20341	226.107	pos	Organic acids and derivatives	Peptidomimetics	Hybrid peptides	85802.6	115150	0.00570311	0.00810008
Albaspidin AP	6.15928	-0.135512	417.155	neg	Organic acids and derivatives	Vinylogous acids		9.51071e+06	7.14085e+06	0.632156	0.502312
										9.24883	8.78814
Obscuraminol F	13.6877	-2.30107	297.289	pos	Organic nitrogen compounds	Organonitrogen compounds	Amines	49599.5	47353.6	0.00329677	0.00333102
										0.00329677	0.00333102
Coclauril	4.83292	-0.403623	196.061	neg	Organic oxygen compounds	Organooxygen compounds	Alcohols and polyols	4.07348e+06	4.23166e+06	0.270755	0.297669
Rengynic acid	5.89658	-0.283198	173.082	neg	Organic oxygen compounds	Organooxygen compounds	Alcohols and polyols	1.60265e+06	1.7647e+06	0.106525	0.124135
trans-4-Hydroxycyclohexanecarboxylic Acid	5.62542	0.192552	189.077	neg	Organic oxygen compounds	Organooxygen compounds	Alcohols and polyols	572087	672234	0.0380254	0.0472872
Cleroindicin B	5.37712	0.673502	203.093	neg	Organic oxygen compounds	Organooxygen compounds	Alcohols and polyols	278204	352099	0.0184916	0.0247678
5-O-Cinnamoylquinic acid	6.74695	-1.75502	287.091	pos	Organic oxygen compounds	Organooxygen compounds	Alcohols and polyols	260157	210032	0.0172921	0.0147743
3-O-Caffeoylquinic acid methyl ester	5.23612	-0.744021	369.118	pos	Organic oxygen compounds	Organooxygen compounds	Alcohols and polyols	227444	140709	0.0151177	0.00989792
Quinic acid	1.03028	1.10058	443.141	neg	Organic oxygen compounds	Organooxygen compounds	Alcohols and polyols	227066	97838.9	0.0150926	0.00688232
3-O-Coumaroylquinic acid	6.52357	0.0799054	319.082	neg	Organic oxygen compounds	Organooxygen compounds	Alcohols and polyols	164872	189973	0.0109587	0.0133634
4-Hydroxy-4-(methoxycarbonylmethyl)cyclohexanone	8.59623	-1.30223	151.075	pos	Organic oxygen compounds	Organooxygen compounds	Alcohols and polyols	107082	98232.2	0.00711749	0.00690999
Changweikang aldehyde	9.62292	-0.098237	221.155	neg	Organic oxygen compounds	Organooxygen compounds	Alcohols and polyols	101951	569852	0.00677647	0.0400853
Rehmapicrogenin	6.32528	-0.165422	229.108	neg	Organic oxygen compounds	Organooxygen compounds	Alcohols and polyols	77271.8	97548.2	0.00513609	0.00686187
Jacaranone	4.25508	0.046895	227.056	neg	Organic oxygen compounds	Organooxygen compounds	Alcohols and polyols	59418.5	93234.8	0.00394942	0.00655845
Shikimic acid	0.9323	-1.03381	173.045	neg	Organic oxygen compounds	Organooxygen compounds	Alcohols and polyols	1.38821e+07	1.18509e+07	0.922711	0.833629
sucrose	0.875683	-0.653079	377.085	neg	Organic oxygen compounds	Organooxygen compounds	Carbohydrates and carbohydrate conjugates	2.70463e+07	1.98425e+07	1.79771	1.39579
L-GLUCOSE	0.7979	-0.430918	179.056	neg	Organic oxygen compounds	Organooxygen compounds	Carbohydrates and carbohydrate conjugates	1.45446e+07	1.11918e+07	0.966749	0.787272
Isohomoarbutin	3.95777	-0.244964	331.103	neg	Organic oxygen compounds	Organooxygen compounds	Carbohydrates and carbohydrate conjugates	9.20424e+06	8.80737e+06	0.611786	0.61954
Tectoruside	5.39818	0.348781	489.162	neg	Organic oxygen compounds	Organooxygen compounds	Carbohydrates and carbohydrate conjugates	9.08488e+06	8.02698e+06	0.603852	0.564645
Prunasin acid	1.03095	-2.18003	332.133	pos	Organic oxygen compounds	Organooxygen compounds	Carbohydrates and carbohydrate conjugates	6.24502e+06	6.06314e+06	0.415093	0.426502
Arabinose	0.7979	-0.685536	149.045	neg	Organic oxygen compounds	Organooxygen compounds	Carbohydrates and carbohydrate conjugates	4.5556e+06	3.37865e+06	0.302801	0.237666
Verbasoside	4.27695	0.0207931	507.172	neg	Organic oxygen compounds	Organooxygen compounds	Carbohydrates and carbohydrate conjugates	4.51896e+06	3.76896e+06	0.300365	0.265121
D-altrofurano-heptulose-3	0.77995	-0.349522	255.072	neg	Organic oxygen compounds	Organooxygen compounds	Carbohydrates and carbohydrate conjugates	3.86235e+06	2.63437e+06	0.256722	0.18531
DL-Arabinose	0.733567	-0.723846	195.051	neg	Organic oxygen compounds	Organooxygen compounds	Carbohydrates and carbohydrate conjugates	3.08536e+06	2.00946e+06	0.205077	0.141352
Osmanthuside H	4.73483	0.0663273	431.156	neg	Organic oxygen compounds	Organooxygen compounds	Carbohydrates and carbohydrate conjugates	3.04982e+06	2.9384e+06	0.202715	0.206697
Aloenin B	6.42417	4.29905	739.189	neg	Organic oxygen compounds	Organooxygen compounds	Carbohydrates and carbohydrate conjugates	2.90525e+06	1.91359e+06	0.193105	0.134608
Raffinose	0.88525	0.208738	539.139	neg	Organic oxygen compounds	Organooxygen compounds	Carbohydrates and carbohydrate conjugates	2.44608e+06	1.77119e+06	0.162586	0.124591
Xylobiose	0.7892	0.592192	845.278	neg	Organic oxygen compounds	Organooxygen compounds	Carbohydrates and carbohydrate conjugates	2.39607e+06	1.39603e+06	0.159261	0.0982015
Apiopaeonoside	6.52313	-1.8342	461.165	pos	Organic oxygen compounds	Organooxygen compounds	Carbohydrates and carbohydrate conjugates	2.23395e+06	1.66165e+06	0.148485	0.116886
Salidroside	5.58462	0.326234	659.256	neg	Organic oxygen compounds	Organooxygen compounds	Carbohydrates and carbohydrate conjugates	2.17582e+06	1.64936e+06	0.144622	0.116021
Lusitanicoside	6.31428	0.965328	487.183	neg	Organic oxygen compounds	Organooxygen compounds	Carbohydrates and carbohydrate conjugates	2.09642e+06	1.6444e+06	0.139344	0.115673
Raspberry ketone glucoside	5.56412	-0.238995	371.135	neg	Organic oxygen compounds	Organooxygen compounds	Carbohydrates and carbohydrate conjugates	1.98521e+06	1.47499e+06	0.131953	0.103756
Antiarol rutinoside	4.18837	0.184763	491.177	neg	Organic oxygen compounds	Organooxygen compounds	Carbohydrates and carbohydrate conjugates	1.93588e+06	40937	0.128674	0.00287965
Nystose	0.894883	1.08783	701.192	neg	Organic oxygen compounds	Organooxygen compounds	Carbohydrates and carbohydrate conjugates	1.69032e+06	1.03101e+06	0.112352	0.0725245
Picraquassioside D	3.95777	1.25298	663.215	neg	Organic oxygen compounds	Organooxygen compounds	Carbohydrates and carbohydrate conjugates	1.6448e+06	1.89107e+06	0.109326	0.133024
D-mannitol	0.77995	-0.283874	181.072	neg	Organic oxygen compounds	Organooxygen compounds	Carbohydrates and carbohydrate conjugates	1.60765e+06	1.43681e+06	0.106857	0.10107
7-O-Methyl morroniside	5.55397	-0.337001	401.145	neg	Organic oxygen compounds	Organooxygen compounds	Carbohydrates and carbohydrate conjugates	1.56059e+06	1.56119e+06	0.103729	0.109819
N-Acetyl-Neuraminic Acid	2.16767	4.34853	354.106	neg	Organic oxygen compounds	Organooxygen compounds	Carbohydrates and carbohydrate conjugates	1.54578e+06	1.29818e+06	0.102745	0.0913181
Linocinnamarin	5.17095	0.197944	385.114	neg	Organic oxygen compounds	Organooxygen compounds	Carbohydrates and carbohydrate conjugates	1.52915e+06	1.40348e+06	0.101639	0.0987254
Syringin	6.97213	-1.78283	337.128	pos	Organic oxygen compounds	Organooxygen compounds	Carbohydrates and carbohydrate conjugates	1.40261e+06	1.73534e+06	0.0932286	0.12207
LINAMARIN	1.47462	-1.35119	212.091	pos	Organic oxygen compounds	Organooxygen compounds	Carbohydrates and carbohydrate conjugates	1.38323e+06	1.49903e+06	0.0919401	0.105447
Virenomycin M	9.9248	0.142079	495.166	neg	Organic oxygen compounds	Organooxygen compounds	Carbohydrates and carbohydrate conjugates	1.38033e+06	1.7647e+06	0.0917474	0.124135
6'-O-beta-D-Glucosylgentiopicroside	5.21138	0.569606	517.157	neg	Organic oxygen compounds	Organooxygen compounds	Carbohydrates and carbohydrate conjugates	1.04237e+06	872149	0.0692837	0.0613499
Androsin	6.53432	-0.218715	327.108	neg	Organic oxygen compounds	Organooxygen compounds	Carbohydrates and carbohydrate conjugates	904921	744944	0.0601481	0.0524019
Orcinol 1-O-beta-D-apiofuranosyl-(1->6)-beta-D-glucopyranoside	3.24663	0.739935	463.146	neg	Organic oxygen compounds	Organooxygen compounds	Carbohydrates and carbohydrate conjugates	690900	689757	0.0459226	0.0485198
9-Deoxygoniopypyrone	7.328	-0.207434	279.087	neg	Organic oxygen compounds	Organooxygen compounds	Carbohydrates and carbohydrate conjugates	636786	1.22543e+06	0.0423257	0.086201
Marumoside A	1.26085	0.474888	342.12	neg	Organic oxygen compounds	Organooxygen compounds	Carbohydrates and carbohydrate conjugates	628287	645968	0.0417609	0.0454396
Geoside	4.69347	1.34376	503.178	neg	Organic oxygen compounds	Organooxygen compounds	Carbohydrates and carbohydrate conjugates	562516	421158	0.0373892	0.0296257
Forsythenside A	7.47597	-1.13811	433.149	pos	Organic oxygen compounds	Organooxygen compounds	Carbohydrates and carbohydrate conjugates	558294	535154	0.0371086	0.0376446
6-methyltetrahydro-2H-pyran-2,4,5-triol	0.904017	-1.12503	193.072	neg	Organic oxygen compounds	Organooxygen compounds	Carbohydrates and carbohydrate conjugates	543314	487571	0.0361129	0.0342974
2-Phenylethyl b-D-glucopyranoside	5.0741	-1.5397	249.112	pos	Organic oxygen compounds	Organooxygen compounds	Carbohydrates and carbohydrate conjugates	539249	496584	0.0358427	0.0349314
Bletilloside A	5.59483	1.51817	669.205	neg	Organic oxygen compounds	Organooxygen compounds	Carbohydrates and carbohydrate conjugates	409703	311794	0.0272321	0.0219326
2,7-Dimethyl-1,4-dihydroxynaphthalene 1-O-glucoside	6.71802	-1.6267	315.122	pos	Organic oxygen compounds	Organooxygen compounds	Carbohydrates and carbohydrate conjugates	405286	381016	0.0269385	0.0268019
Methyl alpha-D-glucopyranoside	1.16098	-0.927335	239.077	neg	Organic oxygen compounds	Organooxygen compounds	Carbohydrates and carbohydrate conjugates	394707	332375	0.0262353	0.0233804
4-Hydroxybenzaldehyde rhamnoside	6.87838	0.797209	803.277	neg	Organic oxygen compounds	Organooxygen compounds	Carbohydrates and carbohydrate conjugates	384903	284936	0.0255836	0.0200434
Poliothyrsoside	7.18208	-1.71713	407.133	pos	Organic oxygen compounds	Organooxygen compounds	Carbohydrates and carbohydrate conjugates	362651	337113	0.0241046	0.0237137
Salviaplebeiaside	6.41223	-0.799969	507.15	neg	Organic oxygen compounds	Organooxygen compounds	Carbohydrates and carbohydrate conjugates	349369	252529	0.0232218	0.0177638
7-O-Methylaloeasinol	7.61062	4.50827	433.149	pos	Organic oxygen compounds	Organooxygen compounds	Carbohydrates and carbohydrate conjugates	339963	310518	0.0225966	0.0218429
Syringinoside	5.29403	0.318345	515.177	neg	Organic oxygen compounds	Organooxygen compounds	Carbohydrates and carbohydrate conjugates	300840	271100	0.0199962	0.0190701
Picrocrocin	7.41567	4.32699	369.132	pos	Organic oxygen compounds	Organooxygen compounds	Carbohydrates and carbohydrate conjugates	295892	240609	0.0196673	0.0169252
Asterbatanoside A	4.25508	0.519396	475.146	neg	Organic oxygen compounds	Organooxygen compounds	Carbohydrates and carbohydrate conjugates	271063	281634	0.018017	0.0198111
Niazirin	4.27617	-1.30055	321.144	pos	Organic oxygen compounds	Organooxygen compounds	Carbohydrates and carbohydrate conjugates	268697	257445	0.0178597	0.0181096
Griffonin	1.44137	-0.532715	374.109	neg	Organic oxygen compounds	Organooxygen compounds	Carbohydrates and carbohydrate conjugates	256915	242380	0.0170766	0.0170498
D-Glucosamine	1.5968	-0.258492	160.061	neg	Organic oxygen compounds	Organooxygen compounds	Carbohydrates and carbohydrate conjugates	252631	282056	0.0167918	0.0198408
Dihydrocatalpol	6.41717	4.09098	403.102	pos	Organic oxygen compounds	Organooxygen compounds	Carbohydrates and carbohydrate conjugates	248120	262875	0.016492	0.0184915
Aloeresin D	7.33942	0.610857	555.188	neg	Organic oxygen compounds	Organooxygen compounds	Carbohydrates and carbohydrate conjugates	245867	180996	0.0163423	0.0127319
Gastrodin	4.85235	-3.39842	304.138	pos	Organic oxygen compounds	Organooxygen compounds	Carbohydrates and carbohydrate conjugates	210677	210347	0.0140032	0.0147965
Andrographiside	6.64347	-1.2791	513.269	pos	Organic oxygen compounds	Organooxygen compounds	Carbohydrates and carbohydrate conjugates	184940	171563	0.0122926	0.0120684
Kinsenoside	1.29758	-0.619859	309.083	neg	Organic oxygen compounds	Organooxygen compounds	Carbohydrates and carbohydrate conjugates	148643	291684	0.00988	0.0205181
Delta-Gluconolactone	0.92255	-0.809766	223.046	neg	Organic oxygen compounds	Organooxygen compounds	Carbohydrates and carbohydrate conjugates	141990	186934	0.00943776	0.0131496
PTAQUILOSIDE	8.13812	4.80485	435.145	neg	Organic oxygen compounds	Organooxygen compounds	Carbohydrates and carbohydrate conjugates	112772	85520.4	0.00749573	0.00601579
Homoarbutin	4.91597	0.0114568	285.098	neg	Organic oxygen compounds	Organooxygen compounds	Carbohydrates and carbohydrate conjugates	107396	131962	0.00713838	0.00928266
Prunasin	1.51117	-1.82793	337.139	pos	Organic oxygen compounds	Organooxygen compounds	Carbohydrates and carbohydrate conjugates	78290.7	116397	0.00520381	0.00818776
Lotaustralin	3.47332	-1.54158	244.118	pos	Organic oxygen compounds	Organooxygen compounds	Carbohydrates and carbohydrate conjugates	75706	107042	0.00503201	0.00752968
(R)-a-Terpinyl b-D-glucoside	11.7896	-1.52055	317.195	pos	Organic oxygen compounds	Organooxygen compounds	Carbohydrates and carbohydrate conjugates	75111.5	129062	0.0049925	0.00907867
Menisdaurin	4.47488	-1.83382	296.112	pos	Organic oxygen compounds	Organooxygen compounds	Carbohydrates and carbohydrate conjugates	33053.3	64205.9	0.00219698	0.00451646
DL-Glyceric Acid	10.0252	-0.967199	105.019	neg	Organic oxygen compounds	Organooxygen compounds	Carbohydrates and carbohydrate conjugates	18843.3	14941.3	0.00125247	0.00105102
2-Hydroxy-3-methoxybenzoic acid glucose ester	3.9698	-0.044619	375.093	neg	Organic oxygen compounds	Organooxygen compounds	Carbohydrates and carbohydrate conjugates	18600.3	154725	0.00123632	0.0108839
2-ATHBI	1.56665	-2.15451	272.124	pos	Organic oxygen compounds	Organooxygen compounds	Carbonyl compounds	1.66236e+06	2.18464e+06	0.110494	0.153675
2,6-Dimethoxy-1-acetonylquinol	5.54327	-1.35133	191.07	pos	Organic oxygen compounds	Organooxygen compounds	Carbonyl compounds	1.32456e+06	1.2397e+06	0.0880405	0.0872048
Communol A	6.69123	0.210821	303.087	neg	Organic oxygen compounds	Organooxygen compounds	Carbonyl compounds	1.02723e+06	998444	0.0682779	0.0702339
Maesaquinone	10.6804	-1.16818	482.324	pos	Organic oxygen compounds	Organooxygen compounds	Carbonyl compounds	584376	2.52204e+06	0.0388422	0.177409
1-(3-(1-Hydroxy-3-methylbutyl)-4-methoxyphenyl)ethan-1-one	6.61567	-0.259276	281.139	neg	Organic oxygen compounds	Organooxygen compounds	Carbonyl compounds	470477	437776	0.0312716	0.0307947
Curvulin	4.95683	-0.584776	283.082	neg	Organic oxygen compounds	Organooxygen compounds	Carbonyl compounds	284433	334715	0.0189056	0.023545
3-Hydroxy-1-(4-hydroxyphenyl)propan-1-one	7.25645	1.22077	497.182	neg	Organic oxygen compounds	Organooxygen compounds	Carbonyl compounds	280092	266986	0.0186171	0.0187807
3-Chloro-1-(4-octylphenyl)-propanone	6.77788	2.76333	605.319	neg	Organic oxygen compounds	Organooxygen compounds	Carbonyl compounds	258431	289636	0.0171774	0.020374
Maesanin	10.0507	-1.9593	426.261	pos	Organic oxygen compounds	Organooxygen compounds	Carbonyl compounds	173628	497828	0.0115407	0.0350189
p-Hydroxybenzaldehyde	6.1912	-2.1472	155.07	pos	Organic oxygen compounds	Organooxygen compounds	Carbonyl compounds	135672	134990	0.0090178	0.00949568
Protocatechualdehyde	7.55758	-0.684871	137.024	neg	Organic oxygen compounds	Organooxygen compounds	Carbonyl compounds	132468	109465	0.00880484	0.00770017
Xanthoxylin	8.65837	-1.57405	197.081	pos	Organic oxygen compounds	Organooxygen compounds	Carbonyl compounds	49950.4	61775.3	0.0033201	0.00434549
Triptocalline A	10.3477	-0.249176	506.324	pos	Organic oxygen compounds	Organooxygen compounds	Carbonyl compounds	31327.7	67384.6	0.00208228	0.00474006
Bancroftinone	10.5064	-1.83823	252.123	pos	Organic oxygen compounds	Organooxygen compounds	Carbonyl compounds	24408.8	26895.4	0.0016224	0.00189192
Longicaulenone	11.8512	-1.5617	209.117	pos	Organic oxygen compounds	Organooxygen compounds	Carbonyl compounds	0	31573.6	0	0.002221
Vesuvianic acid	7.40685	-0.0828417	395.077	neg	Organic oxygen compounds	Organooxygen compounds	Ethers	368008	325903	0.0244607	0.0229251
										10.4791	9.54882
Dihydrodeoxy-8-epiaustdiol	8.00857	-1.61783	255.122	pos	Organoheterocyclic compounds	Azaphilones		178825	185272	0.0118861	0.0130327
Nitidanin	5.7841	-1.73493	405.154	pos	Organoheterocyclic compounds	Benzodioxanes	Phenylbenzodioxanes	265869	219523	0.0176717	0.015442
2',4'-Dihydroxy-3,7':4,8'-diepoxylign-7-ene	10.4566	-0.73175	343.118	neg	Organoheterocyclic compounds	Benzodioxanes	Phenylbenzodioxanes	29686.3	56258.5	0.00197319	0.00395741
Pterocarpadiol A	7.5456	0.337897	315.051	neg	Organoheterocyclic compounds	Benzodioxoles		1.55836e+06	2.12184e+06	0.103581	0.149258
3-n-Butylphathlide	5.44858	-1.27854	173.096	pos	Organoheterocyclic compounds	Benzofurans	Benzofuranones	313043	310637	0.0208073	0.0218513
Paeonilactone B	8.6692	-0.527113	195.066	neg	Organoheterocyclic compounds	Benzofurans		257344	278751	0.0171051	0.0196083
Paeonilactone A	7.41893	0.127917	179.071	neg	Organoheterocyclic compounds	Benzofurans		202388	229419	0.0134523	0.0161381
Euparin	8.85025	-0.866324	261.077	neg	Organoheterocyclic compounds	Benzofurans		30856.5	29401.7	0.00205097	0.00206822
Heteropeucenin 7-methyl ether	7.55758	0.12521	319.119	neg	Organoheterocyclic compounds	Benzopyrans	1-benzopyrans	1.33103e+06	997816	0.0884705	0.0701897
Neolancerin	7.74567	0.0502179	387.072	neg	Organoheterocyclic compounds	Benzopyrans	1-benzopyrans	340115	406195	0.0226067	0.0285731
5-O-Methylvisamminol	5.33248	-1.90166	273.112	pos	Organoheterocyclic compounds	Benzopyrans	1-benzopyrans	245415	195832	0.0163122	0.0137755
Koninginin E	8.0906	-0.107222	327.181	neg	Organoheterocyclic compounds	Benzopyrans		245381	254372	0.0163099	0.0178934
Cimifugin beta-D-glucopyranoside	9.7811	-0.95194	433.149	pos	Organoheterocyclic compounds	Benzopyrans	1-benzopyrans	175231	231157	0.0116472	0.0162604
Eugenin	6.40253	0.355025	205.051	neg	Organoheterocyclic compounds	Benzopyrans	1-benzopyrans	113466	117310	0.0075418	0.00825197
5-Hydroxy-2-methylchromone	7.74567	-0.224238	175.04	neg	Organoheterocyclic compounds	Benzopyrans	1-benzopyrans	30156.4	28759	0.00200443	0.00202301
Dehydroperilloxin	9.84923	-0.578534	271.097	neg	Organoheterocyclic compounds 有机杂环化合物	Benzoxepines		2.4264e+07	2.33107e+07	1.61277	1.63975
Pterocarpadiol B	9.7311	-1.55852	285.075	pos	Organoheterocyclic compounds	Coumarans		283676	182507	0.0188553	0.0128381
3-O-Ethyl-L-ascorbic acid	4.44005	0.0366258	203.056	neg	Organoheterocyclic compounds	Dihydrofurans	Furanones	246412	342064	0.0163785	0.024062
Zeylanine	8.07877	-0.520369	347.113	neg	Organoheterocyclic compounds	Dihydrofurans	Furanones	208410	250989	0.0138526	0.0176554
Erythorbic Acid	8.68225	-0.470535	157.014	neg	Organoheterocyclic compounds	Dihydrofurans	Furanones	198439	181987	0.0131898	0.0128016
8alpha-Hydroxyhirsutinolide	9.20318	-1.2901	261.112	pos	Organoheterocyclic compounds	Dihydrofurans	Furanones	102261	128820	0.00679704	0.00906165
Glycolaldehyde dimer	0.770233	-1.06155	165.04	neg	Organoheterocyclic compounds	Dioxanes	1,4-dioxanes	1.35571e+07	8.24651e+06	0.901113	0.580087
Dehydroaustinol	8.75768	-1.33059	439.175	pos	Organoheterocyclic compounds	Furopyrans		216009	213296	0.0143576	0.015004
Picrotoxinin	8.19645	0.0166972	273.077	neg	Organoheterocyclic compounds	Furopyrans		205861	231727	0.0136831	0.0163005
Theobromine	0.770233	-7.81418	215.033	neg	Organoheterocyclic compounds	Imidazopyrimidines	Purines and purine derivatives	1.10915e+07	1.06953e+07	0.737227	0.752344
Guanine	1.29825	-1.58982	152.056	pos	Organoheterocyclic compounds	Imidazopyrimidines	Purines and purine derivatives	5.38255e+06	5.45407e+06	0.357766	0.383658
Adenine	2.12498	0.0129641	134.047	neg	Organoheterocyclic compounds	Imidazopyrimidines	Purines and purine derivatives	1.47767e+06	1.15142e+06	0.0982176	0.0809947
2-Hydroxyadenine	1.03095	-1.47999	152.056	pos	Organoheterocyclic compounds	Imidazopyrimidines	Purines and purine derivatives	460971	791749	0.0306397	0.0556943
D-Tryptophan	4.21018	0.0689521	203.083	neg	Organoheterocyclic compounds	Indoles and derivatives	Indolyl carboxylic acids and derivatives	5.11055e+06	4.84182e+06	0.339687	0.34059
Indoleacetic acid	2.18952	-2.02944	195.03	neg	Organoheterocyclic compounds	Indoles and derivatives	Indolyl carboxylic acids and derivatives	448521	530020	0.0298122	0.0372834
N-Acetyltryptamine	9.11975	2.94732	239.06	neg	Organoheterocyclic compounds	Indoles and derivatives	Indoles	103714	46407.7	0.00689368	0.00326448
Indigo	9.76882	-1.86775	263.081	pos	Organoheterocyclic compounds	Indoles and derivatives	Hydroxyindoles	23269.8	12160.3	0.00154669	0.000855399
Dasycarpol	7.84068	-0.218421	229.087	neg	Organoheterocyclic compounds	Isobenzofurans		1.69365e+06	1.99187e+06	0.112573	0.140115
Sedanolide	10.1481	-0.421001	239.129	neg	Organoheterocyclic compounds	Isobenzofurans		476095	666638	0.031645	0.0468936
Fraxinellone	5.79307	-1.58798	233.117	pos	Organoheterocyclic compounds	Isobenzofurans		305533	241496	0.0203081	0.0169876
Senkyunolide	5.44858	-1.10493	157.101	pos	Organoheterocyclic compounds	Isobenzofurans		213651	205385	0.0142009	0.0144474
Senkyunolide S	8.33998	-0.291947	221.082	neg	Organoheterocyclic compounds	Isobenzofurans		102335	65704.3	0.00680197	0.00462187
Ligustilide	10.2015	-1.89529	191.106	pos	Organoheterocyclic compounds	Isobenzofurans		16709.4	25270.9	0.00111064	0.00177764
6-Hydroxy-7-methoxydihydroligustilide	9.88693	-0.431568	219.103	neg	Organoheterocyclic compounds	Isobenzofurans		4758.2	28947.5	0.000316267	0.00203627
Senkyunolide C	11.8512	-2.32964	237.112	pos	Organoheterocyclic compounds	Isocoumarans	Isobenzofuranones	110.707	34753.9	7.35842e-06	0.00244471
Noroxyhydrastinine	3.98077	-0.194285	236.056	neg	Organoheterocyclic compounds	Isoquinolines and derivatives	Isoquinolones and derivatives	2.21699e+06	2.97801e+06	0.147358	0.209483
2-C-Methyl-D-erythrono-1,4-lactone	2.0931	0.134967	113.024	neg	Organoheterocyclic compounds	Lactones	Gamma butyrolactones	1.37059e+06	1.62496e+06	0.0910998	0.114306
11,13-Dihydrolactucin	8.44997	-1.05603	243.101	pos	Organoheterocyclic compounds	Lactones	Gamma butyrolactones	166567	155471	0.0110713	0.0109363
11alpha,12alpha-Epoxy-3beta,23-dihydroxy-30-norolean-20(29)-en-28,13beta-olide	7.87838	-1.38576	550.313	pos	Organoheterocyclic compounds	Lactones	Gamma butyrolactones	163496	212007	0.0108672	0.0149133
Tulipalin A	5.56412	-0.447846	143.035	neg	Organoheterocyclic compounds	Lactones	Gamma butyrolactones	96896.4	608002	0.00644049	0.0427689
Shizukanolide H	7.84582	-1.74055	287.127	pos	Organoheterocyclic compounds	Naphthofurans		1.53299e+06	1.66053e+06	0.101895	0.116808
Musellactone	9.84923	-0.183659	213.056	neg	Organoheterocyclic compounds	Naphthofurans		63465.2	61282.5	0.00421839	0.00431082
Fibleucin	7.64002	-2.07886	357.133	pos	Organoheterocyclic compounds	Naphthopyrans		2.87054e+06	2.87246e+06	0.190799	0.202058
toralactone	6.54418	0.303631	271.061	neg	Organoheterocyclic compounds	Naphthopyrans	Naphthopyranones	1.3915e+06	1.25659e+06	0.0924899	0.0883925
Fibraurin	6.76718	-1.72837	405.154	pos	Organoheterocyclic compounds	Naphthopyrans		593636	572949	0.0394577	0.0403032
Nagilactone C	6.71162	0.48437	361.129	neg	Organoheterocyclic compounds	Naphthopyrans		187353	182544	0.0124529	0.0128407
Diosbulbin E	9.10768	-0.167716	345.134	neg	Organoheterocyclic compounds	Naphthopyrans		171221	153587	0.0113807	0.0108038
Columbin	7.17232	-1.96333	323.127	pos	Organoheterocyclic compounds	Naphthopyrans		132291	123900	0.00879311	0.00871552
Chasmanthin	8.56203	4.72961	397.128	pos	Organoheterocyclic compounds	Naphthopyrans		90665.2	118132	0.00602632	0.00830983
Rubrofusarin	7.63982	0.290711	271.061	neg	Organoheterocyclic compounds	Naphthopyrans	Naphthopyranones	86224.7	103773	0.00573117	0.00729975
Atlantinone A	9.793	-1.47539	460.269	pos	Organoheterocyclic compounds	Naphthopyrans		84513.6	38251.7	0.00561744	0.00269076
7-Hydroxydihydrobotrydial	11.4584	-1.56327	293.174	pos	Organoheterocyclic compounds	Oxanes		0	10668.4	0	0.000750452
1,6-anhydro-b-D-Glucose	0.770233	-0.661249	207.051	neg	Organoheterocyclic compounds	Oxepanes		2.1551e+06	1.73356e+06	0.143245	0.121945
triptolide	8.13723	4.4368	383.148	pos	Organoheterocyclic compounds	Oxepanes		783764	803606	0.0520951	0.0565284
Tripdiolide	5.10178	-0.553357	375.145	neg	Organoheterocyclic compounds	Oxepanes		298802	249320	0.0198607	0.017538
Homononactinic acid	7.90852	-0.117589	491.286	neg	Organoheterocyclic compounds	Oxolanes		501185	551447	0.0333127	0.0387906
Pelletierine	6.70098	-2.72183	178.064	neg	Organoheterocyclic compounds	Piperidines 哌啶		42749.2	29906.4	0.00284145	0.00210372
3-(Hydroxymethyl)-2-penten-5-olide	1.71045	-0.996013	173.045	neg	Organoheterocyclic compounds	Pyrans	Pyranones and derivatives	4.91087e+06	5.81471e+06	0.326415	0.409027
Opuntiol	6.48855	-0.178578	137.024	neg	Organoheterocyclic compounds	Pyrans	Pyranones and derivatives	1.52129e+06	1.77011e+06	0.101117	0.124516
Gibepyrone D	7.31518	-0.0733215	193.051	neg	Organoheterocyclic compounds	Pyrans	Pyranones and derivatives	977387	1.34339e+06	0.0649648	0.0944984
Phomopsolide B	6.61567	-0.448328	295.119	neg	Organoheterocyclic compounds	Pyrans	Pyranones and derivatives	693983	814374	0.0461275	0.0572858
Goniodiol 7-acetate	8.46115	-1.55027	241.085	pos	Organoheterocyclic compounds	Pyrans	Pyranones and derivatives	456915	419808	0.0303702	0.0295307
Goniodiol	8.46907	-0.959091	513.176	neg	Organoheterocyclic compounds	Pyrans	Pyranones and derivatives	183947	175354	0.0122265	0.012335
Agarotetrol	7.41567	-1.98712	319.117	pos	Organoheterocyclic compounds	Pyrans	Pyranones and derivatives	138978	138219	0.00923757	0.0097228
nicotinamide	1.56665	-0.160918	123.055	pos	Organoheterocyclic compounds	Pyridines and derivatives	Pyridinecarboxylic acids and derivatives	7.62259e+06	8.55344e+06	0.506657	0.601678
N'-Methylammodendrine	9.10768	-3.06008	489.343	neg	Organoheterocyclic compounds	Pyridines and derivatives	Hydropyridines	261432	258104	0.0173768	0.0181559
monocrotaline	1.49273	-1.04072	290.138	pos	Organoheterocyclic compounds	Pyrrolizines		140026	174835	0.00930725	0.0122985
Crobarbatine	4.83337	-1.5185	296.149	pos	Organoheterocyclic compounds	Pyrrolizines		123553	150433	0.00821233	0.0105819
Griffithazanone A	8.10387	-1.66744	258.076	pos	Organoheterocyclic compounds	Quinolines and derivatives	Benzoquinolines	277336	325161	0.0184339	0.022873
										6.90067	7.14499
Lappaol A	7.616	0.764375	581.203	neg	Phenylpropanoids and polyketides	2-arylbenzofuran flavonoids		700970	541112	0.0465919	0.0380636
Dehydrodiconiferyl alcohol	6.75453	-0.0806067	403.14	neg	Phenylpropanoids and polyketides	2-arylbenzofuran flavonoids		485932	424924	0.0322988	0.0298906
Clemastanin A	5.24335	1.29984	553.193	neg	Phenylpropanoids and polyketides	2-arylbenzofuran flavonoids		301286	216829	0.0200258	0.0152525
Hierochin D	6.27252	-0.186052	389.124	neg	Phenylpropanoids and polyketides	2-arylbenzofuran flavonoids		283996	231964	0.0188766	0.0163171
Moracin P	7.76963	-0.128686	371.114	neg	Phenylpropanoids and polyketides	2-arylbenzofuran flavonoids		236075	224363	0.0156914	0.0157825
Angolensin	8.72962	-0.567841	317.103	neg	Phenylpropanoids and polyketides	Alpha-methyldeoxybenzoin flavonoids		1.88147e+06	2.43392e+06	0.125057	0.17121
cinnamaldehyde	5.11425	-0.960594	133.065	pos	Phenylpropanoids and polyketides	Cinnamaldehydes		137201	124458	0.00911947	0.0087548
Methyl 4-hydroxy-3-methoxycinnamate	6.7783	-1.82748	209.08	pos	Phenylpropanoids and polyketides	Cinnamic acids and derivatives	Hydroxycinnamic acids and derivatives	3.53672e+06	4.01412e+06	0.235078	0.282367
N-Caffeoyl O-methyltyramine	7.11732	0.406228	312.124	neg	Phenylpropanoids and polyketides	Cinnamic acids and derivatives	Hydroxycinnamic acids and derivatives	2.43356e+06	1.97305e+06	0.161754	0.138791
Sinapinic acid	7.36285	0.155224	223.061	neg	Phenylpropanoids and polyketides	Cinnamic acids and derivatives	Hydroxycinnamic acids and derivatives	2.13898e+06	2.06327e+06	0.142174	0.145137
6-O-Feruloylglucose	3.87348	-0.123911	401.109	neg	Phenylpropanoids and polyketides	Cinnamic acids and derivatives	Hydroxycinnamic acids and derivatives	1.45989e+06	2.01006e+06	0.0970358	0.141394
Scrophularoside A5	6.10727	0.908972	709.236	neg	Phenylpropanoids and polyketides	Cinnamic acids and derivatives	Cinnamic acid esters	1.25745e+06	945421	0.0835799	0.0665041
Verminoside	5.35223	3.26151	547.144	pos	Phenylpropanoids and polyketides	Cinnamic acids and derivatives	Hydroxycinnamic acids and derivatives	837524	578522	0.0556684	0.0406952
4-Hydroxycinnamic acid	6.09557	0.0564582	163.04	neg	Phenylpropanoids and polyketides	Cinnamic acids and derivatives	Hydroxycinnamic acids and derivatives	764559	716938	0.0508186	0.0504319
ferulic acid	9.1034	-1.37748	177.054	pos	Phenylpropanoids and polyketides	Cinnamic acids and derivatives	Hydroxycinnamic acids and derivatives	746062	944821	0.0495891	0.0664619
Saccatoside	5.89658	0.697479	653.209	neg	Phenylpropanoids and polyketides	Cinnamic acids and derivatives	Hydroxycinnamic acids and derivatives	739140	508544	0.049129	0.0357727
Tenuifoliside B	5.9175	1.07366	667.189	neg	Phenylpropanoids and polyketides	Cinnamic acids and derivatives	Hydroxycinnamic acids and derivatives	734899	575609	0.0488471	0.0404903
Isoacteoside	5.94817	1.30549	669.204	neg	Phenylpropanoids and polyketides	Cinnamic acids and derivatives	Hydroxycinnamic acids and derivatives	579358	497354	0.0385087	0.0349856
Arillatose B	1.4509	-0.0190206	563.162	neg	Phenylpropanoids and polyketides	Cinnamic acids and derivatives	Hydroxycinnamic acids and derivatives	415463	613061	0.0276149	0.0431248
Grandidentoside	4.28815	0.308385	439.161	neg	Phenylpropanoids and polyketides	Cinnamic acids and derivatives	Hydroxycinnamic acids and derivatives	400603	440434	0.0266272	0.0309817
Ethyl trans-caffeate	4.95683	-0.365877	207.066	neg	Phenylpropanoids and polyketides	Cinnamic acids and derivatives	Hydroxycinnamic acids and derivatives	309106	291025	0.0205456	0.0204717
Sibiricose A1	4.41733	0.501255	547.167	neg	Phenylpropanoids and polyketides	Cinnamic acids and derivatives	Hydroxycinnamic acids and derivatives	307467	358447	0.0204367	0.0252144
caffeic acid	5.27335	0.311698	179.035	neg	Phenylpropanoids and polyketides	Cinnamic acids and derivatives	Hydroxycinnamic acids and derivatives	270120	326617	0.0179543	0.0229753
1-Dehydro-6-gingerdione	9.20138	-0.402975	335.15	neg	Phenylpropanoids and polyketides	Cinnamic acids and derivatives	Hydroxycinnamic acids and derivatives	232711	226150	0.0154678	0.0159082
1-O-Cinnamoylglucose	5.29403	0.62211	355.104	neg	Phenylpropanoids and polyketides	Cinnamic acids and derivatives	Cinnamic acid esters	203430	180702	0.0135216	0.0127112
Isoferulic acid	6.20118	-1.06074	195.065	pos	Phenylpropanoids and polyketides	Cinnamic acids and derivatives	Hydroxycinnamic acids and derivatives	198112	178062	0.013168	0.0125255
Lucidone	6.8543	-2.03779	289.107	pos	Phenylpropanoids and polyketides	Cinnamic acids and derivatives		171355	160831	0.0113896	0.0113134
4-Methoxycinnamic acid	8.75768	-1.44638	161.059	pos	Phenylpropanoids and polyketides	Cinnamic acids and derivatives	Cinnamic acids	168232	152399	0.011182	0.0107202
trans-5-Hydroxyferulic acid	6.41223	0.420364	209.046	neg	Phenylpropanoids and polyketides	Cinnamic acids and derivatives	Hydroxycinnamic acids and derivatives	153547	171582	0.0102059	0.0120697
1,6-Bis-O-(4-hydroxycinnamoyl)glucose	7.18208	-2.32782	505.169	pos	Phenylpropanoids and polyketides	Cinnamic acids and derivatives	Hydroxycinnamic acids and derivatives	144918	139928	0.00963239	0.00984303
3,4-Dihydroxycinnamamide	1.68905	-0.594244	224.056	neg	Phenylpropanoids and polyketides	Cinnamic acids and derivatives	Hydroxycinnamic acids and derivatives	112717	136296	0.00749205	0.00958755
Ethyl ferulate	6.07507	-0.408912	267.087	neg	Phenylpropanoids and polyketides	Cinnamic acids and derivatives	Hydroxycinnamic acids and derivatives	90748.3	136741	0.00603184	0.00961883
4-Acetoxycinnamic acid	7.41893	0.0871255	205.051	neg	Phenylpropanoids and polyketides	Cinnamic acids and derivatives	Cinnamic acids	36347	54740.2	0.00241591	0.00385061
(E)-Cinnamic acid	8.20105	-1.31116	149.06	pos	Phenylpropanoids and polyketides	Cinnamic acids and derivatives	Cinnamic acids	26470.7	28853.2	0.00175945	0.00202964
Cryptofolione	9.20138	0.172456	359.15	neg	Phenylpropanoids and polyketides	Cinnamyl alcohols		228584	210912	0.0151934	0.0148362
4-Methylumbelliferone	5.55237	-1.91787	209.08	pos	Phenylpropanoids and polyketides	Coumarins and derivatives	Hydroxycoumarins	1.84231e+06	1.72798e+06	0.122454	0.121552
Hymecromone	6.25185	0.292801	221.046	neg	Phenylpropanoids and polyketides	Coumarins and derivatives	Hydroxycoumarins	1.1356e+06	1.50271e+06	0.0754809	0.105706
Tomazin	7.45325	0.282067	431.135	neg	Phenylpropanoids and polyketides	Coumarins and derivatives	Furanocoumarins	1.00607e+06	867927	0.0668714	0.0610529
6-Methylcoumarin	5.11425	-1.60505	193.086	pos	Phenylpropanoids and polyketides	Coumarins and derivatives		501764	499501	0.0333512	0.0351366
Murraxocin	7.55758	0.28195	349.129	neg	Phenylpropanoids and polyketides	Coumarins and derivatives		324966	337930	0.0215998	0.0237711
4-Methylesculetin	4.64812	-0.37653	237.04	neg	Phenylpropanoids and polyketides	Coumarins and derivatives	Hydroxycoumarins	209847	195615	0.0139481	0.0137602
Hydramicromelin B	6.66168	0.130001	287.056	neg	Phenylpropanoids and polyketides	Coumarins and derivatives		209797	195575	0.0139447	0.0137574
Scoparone	6.55465	-0.0594493	251.056	neg	Phenylpropanoids and polyketides	Coumarins and derivatives		195044	212065	0.0129642	0.0149173
Peucedanol	5.9175	-0.0633454	309.098	neg	Phenylpropanoids and polyketides	Coumarins and derivatives	Hydroxycoumarins	167629	179360	0.0111419	0.0126168
Magnolioside	8.95892	-1.58132	319.081	pos	Phenylpropanoids and polyketides	Coumarins and derivatives	Coumarin glycosides	159943	155396	0.0106311	0.0109311
7,8-Dihydroxycoumarin	5.37712	0.124504	223.025	neg	Phenylpropanoids and polyketides	Coumarins and derivatives	Hydroxycoumarins	156490	211177	0.0104015	0.0148549
Osthenol	6.55158	-1.93301	263.127	pos	Phenylpropanoids and polyketides	Coumarins and derivatives	Hydroxycoumarins	144800	134070	0.00962457	0.00943095
4-Methyl-6,7-dihydroxycoumarin	5.8862	0.414507	191.035	neg	Phenylpropanoids and polyketides	Coumarins and derivatives	Hydroxycoumarins	132951	133012	0.00883698	0.00935654
7-Amino-4-methylcoumarin	4.59258	-0.626913	278.067	neg	Phenylpropanoids and polyketides	Coumarins and derivatives		131931	159111	0.00876919	0.0111924
Isobergapten	6.32528	-0.11373	261.04	neg	Phenylpropanoids and polyketides	Coumarins and derivatives	Furanocoumarins	129253	152514	0.00859119	0.0107284
Excavatin M	9.45922	-1.43857	343.117	pos	Phenylpropanoids and polyketides	Coumarins and derivatives		103702	130873	0.00689285	0.00920608
Clausenin	8.95063	-0.115271	241.051	neg	Phenylpropanoids and polyketides	Coumarins and derivatives	Pyranocoumarins	88934.7	88284	0.0059113	0.0062102
3',4'-dihydro-3'-hydroxy-Xanthyletin	8.60043	-0.685663	227.071	neg	Phenylpropanoids and polyketides	Coumarins and derivatives	Pyranocoumarins	87432.3	71863.7	0.00581144	0.00505514
3,4,8-Trihydroxycoumarin	5.92817	-0.143757	193.014	neg	Phenylpropanoids and polyketides	Coumarins and derivatives	Hydroxycoumarins	83903.4	98562.1	0.00557687	0.00693319
Isomeranzin	6.97213	-1.65528	261.112	pos	Phenylpropanoids and polyketides	Coumarins and derivatives		70524.4	76755.4	0.00468761	0.00539923
scopoletin	6.24177	0.423155	191.035	neg	Phenylpropanoids and polyketides	Coumarins and derivatives	Hydroxycoumarins	64376	63536.6	0.00427894	0.00446938
Aesculetin	7.9746	-0.281121	177.019	neg	Phenylpropanoids and polyketides	Coumarins and derivatives	Hydroxycoumarins	63308.1	51192.6	0.00420795	0.00360106
Esculetin	5.43027	0.0747319	177.019	neg	Phenylpropanoids and polyketides	Coumarins and derivatives	Hydroxycoumarins	47473.6	27198.7	0.00315547	0.00191325
8-Acetyl-7-Hydroxycoumarin	7.11732	0.671864	203.035	neg	Phenylpropanoids and polyketides	Coumarins and derivatives	Hydroxycoumarins	37483.9	48785.6	0.00249147	0.00343174
Giffonin P	7.52865	-1.72552	345.133	pos	Phenylpropanoids and polyketides	Diarylheptanoids	Cyclic diarylheptanoids	2.08316e+06	2.1658e+06	0.138463	0.15235
Dihydroxyalnusone	7.04253	-1.96341	344.149	pos	Phenylpropanoids and polyketides	Diarylheptanoids	Cyclic diarylheptanoids	1.83335e+06	1.84239e+06	0.121859	0.1296
3''-Demethylhexahydrocurcumin	8.89158	-2.01053	361.164	pos	Phenylpropanoids and polyketides	Diarylheptanoids	Linear diarylheptanoids	748509	785061	0.0497518	0.0552238
Carpinontriol B	6.60632	-1.72614	345.133	pos	Phenylpropanoids and polyketides	Diarylheptanoids	Cyclic diarylheptanoids	355648	315474	0.0236391	0.0221915
12-Hydroxymyricanone	8.89908	0.00888766	417.155	neg	Phenylpropanoids and polyketides	Diarylheptanoids	Cyclic diarylheptanoids	340240	293515	0.022615	0.0206468
Shanciol B	9.04827	-0.317422	421.166	neg	Phenylpropanoids and polyketides	Diarylheptanoids	Linear diarylheptanoids	214312	145203	0.0142449	0.0102141
Giffonin R	8.87405	-0.138866	337.108	neg	Phenylpropanoids and polyketides	Diarylheptanoids	Cyclic diarylheptanoids	160308	127419	0.0106553	0.00896307
Alpinin A	8.23332	-0.378601	375.145	neg	Phenylpropanoids and polyketides	Diarylheptanoids	Linear diarylheptanoids	79959.8	78482.6	0.00531475	0.00552073
Vicenin II	5.10178	0.540299	593.152	neg	Phenylpropanoids and polyketides	Flavonoids	Flavonoid glycosides	2.16573e+07	1.51545e+07	1.43951	1.06602
naringenin	7.97535	-2.05352	273.075	pos	Phenylpropanoids and polyketides	Flavonoids	Flavans	1.64457e+07	1.27201e+07	1.09311	0.894773
5,6,7,4'-Tetrahydroxyflavanone 6,7-diglucoside	5.42027	-1.36513	595.165	pos	Phenylpropanoids and polyketides	Flavonoids	Flavonoid glycosides	1.52644e+07	1.14867e+07	1.01459	0.80801
Vicenin 3	5.7469	-1.19862	565.155	pos	Phenylpropanoids and polyketides	Flavonoids	Flavonoid glycosides	1.17134e+07	1.00839e+07	0.778565	0.709335
Vitexin rhamnoside	5.69132	-1.25557	579.17	pos	Phenylpropanoids and polyketides	Flavonoids	Flavonoid glycosides	6.36547e+06	5.33236e+06	0.423099	0.375096
Dihydrocitflavanone	6.13693	-1.71683	341.138	pos	Phenylpropanoids and polyketides	Flavonoids	Flavans	5.27986e+06	4.88276e+06	0.350941	0.34347
Neoschaftoside	5.18027	0.451433	563.141	neg	Phenylpropanoids and polyketides	Flavonoids	Flavonoid glycosides	4.50753e+06	3.30801e+06	0.299605	0.232696
Yukovanol	7.52865	-2.23037	387.143	pos	Phenylpropanoids and polyketides	Flavonoids	Pyranoflavonoids	3.99513e+06	3.74355e+06	0.265547	0.263334
Robinin	5.66825	1.33035	739.21	neg	Phenylpropanoids and polyketides	Flavonoids	Flavonoid glycosides	3.35755e+06	2.18316e+06	0.223169	0.153571
Chrysin 7-O-beta-gentiobioside	5.17095	1.17631	623.162	neg	Phenylpropanoids and polyketides	Flavonoids	Flavonoid glycosides	3.303e+06	2.54785e+06	0.219543	0.179224
Rhamnocitrin 3-rutinoside	5.76292	0.666104	607.167	neg	Phenylpropanoids and polyketides	Flavonoids	Flavonoid glycosides	3.27386e+06	2.7044e+06	0.217606	0.190237
Apigenin 7-O-(2G-rhamnosyl)gentiobioside	5.69132	-1.17999	741.223	pos	Phenylpropanoids and polyketides	Flavonoids	Flavonoid glycosides	2.82311e+06	2.30066e+06	0.187646	0.161836
2''-O-Rhamnosylicariside II	7.87838	-1.38454	643.238	pos	Phenylpropanoids and polyketides	Flavonoids	Flavonoid glycosides	2.64699e+06	2.52991e+06	0.17594	0.177962
Isospinosin	5.7841	-1.22008	609.181	pos	Phenylpropanoids and polyketides	Flavonoids	Flavonoid glycosides	2.35518e+06	1.95128e+06	0.156544	0.137259
Homoeriodictyol	8.07877	-0.338067	301.072	neg	Phenylpropanoids and polyketides	Flavonoids	O-methylated flavonoids	1.96189e+06	1.52736e+06	0.130402	0.107439
Nobiletin	9.42223	-1.56295	403.138	pos	Phenylpropanoids and polyketides	Flavonoids	O-methylated flavonoids	1.7542e+06	2.3398e+06	0.116598	0.16459
Santin	7.19848	-0.0633398	343.082	neg	Phenylpropanoids and polyketides	Flavonoids	O-methylated flavonoids	1.67495e+06	1.55898e+06	0.11133	0.109664
Apigenin 7-[rhamnosyl-(1->2)-galacturonide]	5.18218	-1.30076	625.176	pos	Phenylpropanoids and polyketides	Flavonoids	Flavonoid glycosides	1.57331e+06	1.02789e+06	0.104574	0.0723051
Tangeretin	9.96045	-1.92909	373.127	pos	Phenylpropanoids and polyketides	Flavonoids	O-methylated flavonoids	1.34512e+06	1.55816e+06	0.0894072	0.109606
Genkwanin	7.38472	0.419137	329.067	neg	Phenylpropanoids and polyketides	Flavonoids	O-methylated flavonoids	1.18214e+06	1.38387e+06	0.0785743	0.0973464
Pyrroside B	6.25743	-0.875588	549.16	pos	Phenylpropanoids and polyketides	Flavonoids	Flavonoid glycosides	1.10795e+06	1.0335e+06	0.0736427	0.0726999
Helicianeoide A	5.25408	1.87694	725.195	neg	Phenylpropanoids and polyketides	Flavonoids	Flavonoid glycosides	1.10305e+06	822582	0.0733175	0.0578632
3,3',4',5,5',7,8-Heptamethoxyflavone	6.8641	-1.93015	415.138	pos	Phenylpropanoids and polyketides	Flavonoids	O-methylated flavonoids	1.0002e+06	985598	0.0664809	0.0693303
Dodovisone B	7.37417	1.42761	499.198	neg	Phenylpropanoids and polyketides	Flavonoids	Flavones	897066	727152	0.059626	0.0511503
Echioidinin	7.17507	0.212558	329.067	neg	Phenylpropanoids and polyketides	Flavonoids	O-methylated flavonoids	809925	914850	0.0538339	0.0643537
3-O-[5'''-O-feruloyl-beta-D-apiofuranosyl(1'''->2'')-beta-D-glucopyranosyl] rhamnocitrin	6.52357	1.26002	769.2	neg	Phenylpropanoids and polyketides	Flavonoids	Flavonoid glycosides	754963	451101	0.0501808	0.031732
Hyperoside	5.89658	0.541777	463.088	neg	Phenylpropanoids and polyketides	Flavonoids	Flavonoid glycosides	747572	495097	0.0496895	0.0348268
Jaceosidin	8.04665	-0.0299862	329.067	neg	Phenylpropanoids and polyketides	Flavonoids	O-methylated flavonoids	573402	504988	0.0381128	0.0355226
Camellianin B	6.36963	-1.37468	579.17	pos	Phenylpropanoids and polyketides	Flavonoids	Flavonoid glycosides	515694	466236	0.0342771	0.0327966
Prunin	6.47825	0.684207	415.104	neg	Phenylpropanoids and polyketides	Flavonoids	Flavonoid glycosides	512100	432511	0.0340382	0.0304243
Eriocitrin	6.49397	-1.30811	579.17	pos	Phenylpropanoids and polyketides	Flavonoids	Flavonoid glycosides	484179	428561	0.0321823	0.0301465
Taxifoliol	6.25185	-0.00939668	303.051	neg	Phenylpropanoids and polyketides	Flavonoids	Flavans	455569	388030	0.0302807	0.0272953
apigenin	7.96208	0.142044	269.046	neg	Phenylpropanoids and polyketides	Flavonoids	Flavones	448487	350029	0.0298099	0.0246222
Diosmetin-7-O-Beta-D-glucopyranoside	6.31472	-1.64039	463.123	pos	Phenylpropanoids and polyketides	Flavonoids	Flavonoid glycosides	418104	365208	0.0277904	0.02569
(+)-Afzelechin	8.95063	-0.00646558	273.077	neg	Phenylpropanoids and polyketides	Flavonoids	Flavans	410448	409573	0.0272816	0.0288107
Isorhamnetin-3-O-nehesperidine	6.0341	0.857447	623.162	neg	Phenylpropanoids and polyketides	Flavonoids	Flavonoid glycosides	401089	310807	0.0266595	0.0218632
Isovitexin	5.82025	-1.05611	433.112	pos	Phenylpropanoids and polyketides	Flavonoids	Flavonoid glycosides	366744	340374	0.0243767	0.0239431
kaempferol	7.33942	0.112217	285.04	neg	Phenylpropanoids and polyketides	Flavonoids	Flavones	359237	305993	0.0238777	0.0215246
Isorhamnetin	8.19645	0.0160321	315.051	neg	Phenylpropanoids and polyketides	Flavonoids	Flavones	343482	377675	0.0228305	0.0265669
Chrysin-7-O-glucuronide	6.31428	-0.0997554	411.072	neg	Phenylpropanoids and polyketides	Flavonoids	Flavonoid glycosides	324158	298009	0.0215461	0.020963
Afzelin	6.47825	0.188401	413.088	neg	Phenylpropanoids and polyketides	Flavonoids	Flavonoid glycosides	250054	176469	0.0166205	0.0124134
Diosmetin	8.0906	-0.399705	299.056	neg	Phenylpropanoids and polyketides	Flavonoids	O-methylated flavonoids	242902	194021	0.0161452	0.0136481
3,4'-Dihydroxy-3,5',7-trimethoxyflavan	6.04517	-0.546483	377.124	neg	Phenylpropanoids and polyketides	Flavonoids	Flavans	213846	142326	0.0142139	0.0100117
Eupatilin	9.21258	-0.697837	343.082	neg	Phenylpropanoids and polyketides	Flavonoids	O-methylated flavonoids	210088	193982	0.0139641	0.0136454
quercitrin	6.27252	-0.181759	447.093	neg	Phenylpropanoids and polyketides	Flavonoids	Flavonoid glycosides	204269	86146.2	0.0135773	0.00605982
Pinocembrin	9.49577	0.0546321	255.066	neg	Phenylpropanoids and polyketides	Flavonoids	Flavans	190299	180401	0.0126487	0.01269
morin	6.25185	-0.0598194	301.035	neg	Phenylpropanoids and polyketides	Flavonoids	Flavones	180197	141864	0.0119773	0.00997922
3,7-O-Diacetylpinobanksin	6.41223	-0.314892	401.088	neg	Phenylpropanoids and polyketides	Flavonoids	Flavans	175774	131511	0.0116833	0.00925093
Sinensetin	8.91307	-1.84987	373.127	pos	Phenylpropanoids and polyketides	Flavonoids	O-methylated flavonoids	170127	241400	0.011308	0.0169809
Morusin	10.0128	0.0750859	465.156	neg	Phenylpropanoids and polyketides	Flavonoids	Flavones	170001	184576	0.0112996	0.0129837
4',7-Di-O-methylnaringenin	8.92535	-0.55661	299.092	neg	Phenylpropanoids and polyketides	Flavonoids	O-methylated flavonoids	156538	177706	0.0104047	0.0125004
Pinobanksin 3-(2-methyl)butyrate	6.04517	-1.46535	401.124	neg	Phenylpropanoids and polyketides	Flavonoids	Flavans	120975	116690	0.00804092	0.00820839
6-Demethoxytangeretin	8.88028	-1.63082	343.117	pos	Phenylpropanoids and polyketides	Flavonoids	O-methylated flavonoids	108178	154209	0.00719037	0.0108476
5-O-Demethylnobiletin	10.4712	-1.69709	389.122	pos	Phenylpropanoids and polyketides	Flavonoids	O-methylated flavonoids	102371	123174	0.00680435	0.00866449
Sakuranetin	9.39775	-1.87969	287.091	pos	Phenylpropanoids and polyketides	Flavonoids	O-methylated flavonoids	75630.1	75297.5	0.00502697	0.00529668
Isosinensetin	8.39295	-1.88387	373.127	pos	Phenylpropanoids and polyketides	Flavonoids	O-methylated flavonoids	69936.8	82159.9	0.00464855	0.00577941
Loureiriol	8.08192	-2.02358	303.086	pos	Phenylpropanoids and polyketides	Homoisoflavonoids	Homoisoflavans	293538	283776	0.0195108	0.0199617
Dehydroherbarin	6.53432	-0.178991	331.082	neg	Phenylpropanoids and polyketides	Isochromanequinones	Benzoisochromanequinones	199397	243512	0.0132535	0.0171295
6,8-Di-O-methylcitreoisocoumarin	8.03428	-0.465094	287.092	neg	Phenylpropanoids and polyketides	Isocoumarins and derivatives		6.30444e+06	6.56784e+06	0.419043	0.462004
6'-Malonyltrifolirhizin	5.36282	-1.50395	565.154	pos	Phenylpropanoids and polyketides	Isoflavonoids	Furanoisoflavonoids	2.75869e+07	1.99307e+07	1.83364	1.40199
6''-O-xylosyl-glycitin	5.6573	0.168656	577.156	neg	Phenylpropanoids and polyketides	Isoflavonoids	Isoflavonoid O-glycosides	1.15377e+07	8.85413e+06	0.766888	0.62283
6''-O-Acetylglycitin	5.83488	0.289236	533.13	neg	Phenylpropanoids and polyketides	Isoflavonoids	Isoflavonoid O-glycosides	5.66328e+06	4.47335e+06	0.376426	0.314671
Isosophoranone	9.07167	-0.0939433	483.202	neg	Phenylpropanoids and polyketides	Isoflavonoids	Isoflavans	832674	578225	0.055346	0.0406743
Licopyranocoumarin	8.20698	-0.399581	429.119	neg	Phenylpropanoids and polyketides	Isoflavonoids	Hydroxyisoflavonoids	654292	581348	0.0434894	0.040894
Haginin A	7.6807	-1.87458	318.133	pos	Phenylpropanoids and polyketides	Isoflavonoids	O-methylated isoflavonoids	282611	339361	0.0187845	0.0238718
Genistin	6.72242	0.243578	431.098	neg	Phenylpropanoids and polyketides	Isoflavonoids	Isoflavonoid O-glycosides	214439	222857	0.0142533	0.0156765
2-Hydroxy-7-O-methylscillascillin	6.68118	0.323555	387.072	neg	Phenylpropanoids and polyketides	Isoflavonoids	Isoflavans	210866	246023	0.0140158	0.0173061
Coumestrol	7.51245	0.433532	313.035	neg	Phenylpropanoids and polyketides	Isoflavonoids	Coumestans	178525	226053	0.0118662	0.0159014
Isoglycycoumarin	8.70592	-0.723124	367.118	neg	Phenylpropanoids and polyketides	Isoflavonoids	Hydroxyisoflavonoids	167518	139355	0.0111345	0.00980272
Demethylwedelolactone	7.40685	-0.381284	299.02	neg	Phenylpropanoids and polyketides	Isoflavonoids	Coumestans	166369	174994	0.0110582	0.0123097
formononetin	7.94153	-1.92494	301.107	pos	Phenylpropanoids and polyketides	Isoflavonoids	O-methylated isoflavonoids	140276	142650	0.00932381	0.0100345
Corylin	8.56203	-2.37276	353.138	pos	Phenylpropanoids and polyketides	Isoflavonoids	Pyranoisoflavonoids	39211.6	40703	0.00260631	0.00286318
Glabrone	10.5337	-0.516401	335.092	neg	Phenylpropanoids and polyketides	Isoflavonoids	Pyranoisoflavonoids	27593.3	16541.7	0.00183406	0.0011636
7,8-Dihydrokawain-5-ol	7.01415	0.363977	293.103	neg	Phenylpropanoids and polyketides	Kavalactones		2.62875e+06	2.75128e+06	0.174727	0.193534
Dihydrokavain	8.77577	-0.156505	213.092	neg	Phenylpropanoids and polyketides	Kavalactones		1.31188e+06	1.1238e+06	0.0871977	0.0790521
naringenin chalcone	7.9746	-0.680748	271.061	neg	Phenylpropanoids and polyketides	Linear 1,3-diarylpropanoids	Chalcones and dihydrochalcones	8.79707e+07	6.64563e+07	5.84722	4.67476
Brosimacutin G	7.69668	-0.483913	401.124	neg	Phenylpropanoids and polyketides	Linear 1,3-diarylpropanoids	Chalcones and dihydrochalcones	429201	386199	0.0285281	0.0271665
2',4'-Dihydroxy-4-prenyloxychalcone	8.56368	-0.592263	369.134	neg	Phenylpropanoids and polyketides	Linear 1,3-diarylpropanoids	Chalcones and dihydrochalcones	65746.1	59450.9	0.00437	0.00418198
Licochalcone A	10.0285	-1.58464	339.159	pos	Phenylpropanoids and polyketides	Linear 1,3-diarylpropanoids	Chalcones and dihydrochalcones	50880.9	32324.7	0.00338194	0.00227383
Licochalcone B	9.3098	-0.407119	285.077	neg	Phenylpropanoids and polyketides	Linear 1,3-diarylpropanoids	Chalcones and dihydrochalcones	34081.8	36591.7	0.00226534	0.00257398
Kanzonol C	10.9531	-1.74009	393.205	pos	Phenylpropanoids and polyketides	Linear 1,3-diarylpropanoids	Chalcones and dihydrochalcones	21339.7	14070.2	0.0014184	0.000989745
Lasiodiplodin	5.21292	-3.34706	310.2	pos	Phenylpropanoids and polyketides苯丙烷类和聚酮类	Macrolides and analogues		2.74666e+08	3.05269e+08	18.2565	21.4737
Aigialomycin D	7.72237	0.0492506	379.14	neg	Phenylpropanoids and polyketides	Macrolides and analogues		416902	472077	0.0277106	0.0332075
De-O-methyllasiodiplodin	11.188	-0.833696	277.144	neg	Phenylpropanoids and polyketides	Macrolides and analogues		267320	391494	0.0177682	0.027539
Beta-Zearalanol	9.43248	-0.359051	321.171	neg	Phenylpropanoids and polyketides	Macrolides and analogues		115831	118580	0.00769905	0.00834135
Syneilesine	7.06253	-1.79685	366.19	pos	Phenylpropanoids and polyketides	Macrolides and analogues		104209	124498	0.00692656	0.00875759
Bulgarsenine	8.3708	4.78544	360.18	pos	Phenylpropanoids and polyketides	Macrolides and analogues		84083.4	90118.4	0.00558884	0.00633924
Crotafoline	9.55168	-1.41466	316.154	pos	Phenylpropanoids and polyketides	Macrolides and analogues		60535	71742.8	0.00402363	0.00504663
trans-Dehydrocurvularin	7.84582	-1.56637	255.101	pos	Phenylpropanoids and polyketides	Macrolides and analogues		18278.7	20606.3	0.00121494	0.00144952
Nordalbergin	7.29133	0.0791732	299.056	neg	Phenylpropanoids and polyketides	Neoflavonoids	Neoflavones	139854	166168	0.00929577	0.0116888
rhapontin	7.37417	0.380927	419.135	neg	Phenylpropanoids and polyketides	Stilbenes	Stilbene glycosides	1.51205e+06	1.55617e+06	0.100503	0.109466
Resveratroloside	5.99017	-0.538008	389.124	neg	Phenylpropanoids and polyketides	Stilbenes	Stilbene glycosides	578563	488529	0.0384558	0.0343648
Gaylussacin	9.17722	-1.15904	399.108	neg	Phenylpropanoids and polyketides	Stilbenes	Stilbene glycosides	95209.9	223711	0.00632839	0.0157366
Dihydroresveratrol	7.1203	-1.76503	231.101	pos	Phenylpropanoids and polyketides	Stilbenes		722789	494331	0.0480422	0.0347729
Isorhapontigenin	5.728	-1.49596	259.096	pos	Phenylpropanoids and polyketides	Stilbenes		538212	475503	0.0357738	0.0334485
Acetylresveratrol	9.84923	-7.35853	353.1	neg	Phenylpropanoids and polyketides	Stilbenes		121691	49987.1	0.00808853	0.00351627
Oxyresveratrol	5.7469	-1.40888	245.08	pos	Phenylpropanoids and polyketides	Stilbenes		57511	47714.1	0.00382263	0.00335637
beta-Glucogallin	3.56905	-0.0944917	331.067	neg	Phenylpropanoids and polyketides	Tannins		780964	888831	0.051909	0.0625234
Schisantherin E	7.52403	0.0735666	583.219	neg	Phenylpropanoids and polyketides	Tannins	Hydrolyzable tannins	375497	263762	0.0249585	0.0185539
Tecomelloside	4.7139	-0.0724797	525.161	neg	Phenylpropanoids and polyketides	Tannins	Hydrolyzable tannins	339161	346558	0.0225433	0.0243781
Benzoylgomisin H	9.35912	0.0407228	567.224	neg	Phenylpropanoids and polyketides	Tannins	Hydrolyzable tannins	314180	312364	0.0208829	0.0219728
Gomisin D	8.37465	0.0757869	529.208	neg	Phenylpropanoids and polyketides	Tannins	Hydrolyzable tannins	280433	254910	0.0186398	0.0179312
										39.3086	39.7503
Mirificin-4'-O-glucoside	5.53422	-1.46758	711.212	pos				2.21232e+07	1.74596e+07	1.47048	1.22817
Broussonin A	8.44743	-0.77474	303.124	neg				1.74519e+07	1.53452e+07	1.15999	1.07943
5'-Methyl-Thioadenosine-sulfone	1.7676	-1.88682	314.091	pos				6.53848e+06	8.42227e+06	0.434599	0.592451
3,3',4'5-Tetrahydroxystilbene	6.91438	-1.84713	227.07	pos				4.93289e+06	3.49536e+06	0.327878	0.245875
Di-O-methylcrenatin	2.98645	0.0414563	391.125	neg				4.2618e+06	3.67426e+06	0.283272	0.25846
Yadanzioside C	5.32517	1.07793	771.272	neg				3.78994e+06	2.98566e+06	0.251909	0.210022
Propiosyringone	10.0252	-0.308377	209.082	neg				3.24936e+06	2.6086e+06	0.215978	0.183498
Batatasin III	8.60662	-1.93316	245.117	pos				2.30243e+06	2.1453e+06	0.153038	0.150907
b-Dihydroplumericin	7.75668	0.125302	273.077	neg				1.94751e+06	2.18996e+06	0.129447	0.154049
Cnidimol A	5.71133	0.104384	275.093	neg				1.94641e+06	1.58181e+06	0.129374	0.11127
p-Hydroxyphenethyl vanillate	8.03113	-2.10965	289.106	pos				1.50324e+06	1.29501e+06	0.0999171	0.0910956
Apigenin 6-C-(2-O-feruloyl)glucoside 8-C-glucoside	6.34635	0.970353	769.199	neg				1.47742e+06	1.0326e+06	0.0982012	0.0726364
2-Hydroxynaringenin	7.33942	0.0494553	287.056	neg				1.32372e+06	1.12156e+06	0.0879849	0.0788945
3-Hydroxy-5-phenylpentanoic acid, O--D-Glucopyran	5.55397	0.717551	771.309	neg				1.28541e+06	1.28788e+06	0.0854387	0.0905937
Glycyrrhizin	8.70592	0.984269	821.397	neg				1.21521e+06	398188	0.0807724	0.0280099
o-Veratraldehyde	6.32357	-1.65145	167.07	pos				1.20716e+06	1.21891e+06	0.080237	0.085742
Eupalinolide B	8.03428	4.92985	483.166	neg				1.19677e+06	984688	0.0795465	0.0692663
7-Hydroxy-2',5,8-trimethoxyflavanone	7.27548	-1.86524	331.117	pos				1.15186e+06	1.23069e+06	0.0765619	0.0865706
5,6,7-Trihydroxy-4'-methoxyflavone	6.21033	0.115304	345.062	neg				1.13615e+06	1.27854e+06	0.0755174	0.0899371
Tricoloroside	6.18205	1.30894	801.222	pos				1.0954e+06	800912	0.072809	0.0563389
Asteriscunolide B	10.2015	-1.65405	229.122	pos				1.04079e+06	1.25954e+06	0.0691788	0.0886003
1,2-O-Isopropylidene-alpha-D-fructopyranose	1.41283	-0.766627	265.093	neg				892076	811154	0.0592944	0.0570593
2-(-D-Glucopyranosyloxy)-4-hydroxybenzenepropanoi	5.39818	-0.0988244	325.093	neg				876430	971646	0.0582544	0.0683489
Polygalic acid	8.13723	-1.21563	552.329	pos				803581	1.21941e+06	0.0534122	0.0857775
Teuflin	6.89332	-1.94327	346.164	pos				708508	876181	0.047093	0.0616336
Nalpha-Acetyl-L-asparagine	0.950717	-1.30457	139.05	pos				680940	763799	0.0452606	0.0537282
alpha-Conidendrin	8.13812	-0.835258	401.124	neg				637453	597073	0.0423701	0.0420001
Eupalinolide O	8.91307	-1.66991	419.169	pos				598852	705327	0.0398044	0.0496151
Gnetifolin A	7.5456	0.0604571	301.072	neg				579905	705802	0.038545	0.0496485
Saropyrone	6.84352	0.188804	287.093	neg				562261	475451	0.0373723	0.0334448
(7R,8R)-Dihydrodehydrodiconiferyl alcohol 9-O-alpha-D-glucoside	5.82562	0.35237	521.203	neg				555494	493556	0.0369225	0.0347184
5,5'-Dimethoxylariciresinol 4-O-glucoside	5.83877	-1.20053	600.264	pos				526170	371957	0.0349734	0.0261647
Loganin (Meliatin	4.11945	-0.211709	389.145	neg				506725	344151	0.0336809	0.0242088
Darlingine	9.84923	-2.29265	256.074	neg				503046	480361	0.0334363	0.0337903
Dihydrodehydrodiconiferyl alcohol	5.47527	-0.299572	405.155	neg				495801	412640	0.0329548	0.0290265
Genipin 1-alpha-D-gentiobioside	6.5116	-0.351883	549.182	neg				485985	517241	0.0323023	0.0363845
3,4,5-Tricaffeoylquinic acid	6.60632	-1.47639	711.191	pos				465872	344783	0.0309655	0.0242532
Deoxyshikonin	10.6483	0.20617	543.203	neg				456332	393380	0.0303314	0.0276717
Croverin	9.81067	-0.118837	415.14	neg				436865	438872	0.0290375	0.0308717
Pungiolide A	10.0507	-1.17678	528.259	pos				395272	321555	0.0262728	0.0226193
polygalaxanthone III	5.43027	0.553271	549.125	neg				361836	316032	0.0240504	0.0222308
3,5-Dihydroxy-1-(3,4-dihydroxyphenyl)-7-(4-hydroxyphenyl)heptane	10.2731	-1.61124	333.169	pos				317012	361363	0.0210711	0.0254195
1alpha,7alpha,10alphaH-Guaia-4,11-dien-3-one	8.08192	-1.50055	201.163	pos				307726	285008	0.0204539	0.0200484
Campsiketalin	7.17507	0.116342	185.118	neg				305267	216730	0.0202904	0.0152455
Ethyl phenylacetate	6.23003	0.0436028	209.082	neg				302385	289807	0.0200989	0.020386
Ciwujiatone	8.17902	-1.76927	867.305	pos				275359	291424	0.0183025	0.0204998
Yuehgesin C	7.81853	0.144188	351.145	neg				247659	247854	0.0164613	0.0174349
Formosanol	9.53418	-0.316625	371.15	neg				226410	210539	0.015049	0.01481
7-Hydroxy-3-(4-hydroxybenzyl)chroman	10.1332	-2.15311	289.143	pos				223739	308683	0.0148714	0.0217138
Mollugin	5.78287	0.870057	329.103	neg				211687	134670	0.0140704	0.00947314
Lancifodilactone C	7.93932	4.84	565.208	neg				201704	180718	0.0134068	0.0127123
Dehydroacerogenin C	8.70592	-0.832586	339.124	neg				200448	174978	0.0133233	0.0123086
Benzyl b-primeveroside	4.29865	0.806468	447.151	neg				200187	32676.7	0.013306	0.00229859
Paspalinine	9.23643	-0.671851	453.192	neg				198790	190998	0.0132132	0.0134355
Averantin 1-methyl ether	6.11693	-0.575231	431.135	neg				194922	164679	0.012956	0.0115841
Emiline	6.15928	-1.86097	402.132	neg				186523	130158	0.0123977	0.00915573
Diuvaretin	9.56045	0.397999	529.187	neg				184681	164248	0.0122754	0.0115538
Tropine	7.0472	-2.79698	178.064	neg				179221	170406	0.0119124	0.011987
Alterlactone	6.8315	0.260846	287.056	neg				178977	182873	0.0118962	0.0128639
9alpha-Hydroxydarutigenol	10.3142	-0.383483	337.238	neg				173662	183452	0.011543	0.0129047
Intermedine N-oxide	5.11425	-1.6286	298.164	pos				172907	187472	0.0114928	0.0131874
2H-1-Benzopyran-5-ol	10.0252	-0.439446	331.119	neg				160169	189394	0.0106461	0.0133226
Rabdoketone B	6.56358	0.105239	163.076	neg				157965	164141	0.0104996	0.0115462
Yatein	8.69195	-1.49076	401.159	pos				142704	162039	0.00948522	0.0113983
(+)-pinoresinol-alpha-D-glucoside	8.03113	-1.35808	485.18	pos				130813	94626.4	0.00869482	0.00665634
N-(3-methoxybenzyl)-octadecanamide	10.4227	-1.97654	386.341	pos				130036	91388.2	0.00864321	0.00642855
5-Methoxysuberenone	7.85362	0.0668565	255.066	neg				104141	80063	0.00692203	0.0056319
Pentalenolactone O	6.82515	-1.34437	259.096	pos				87155.1	77276.7	0.00579301	0.0054359
Drimenol	11.762	-0.822897	267.196	neg				86655	56553.8	0.00575977	0.00397819
Methyl 2-(2-hydroxyphenyl)acetate	9.79795	0.173886	497.182	neg				84253.9	69639.4	0.00560017	0.00489867
Retusine	7.50832	-1.77013	294.169	pos				72427.2	79229.7	0.00481408	0.00557329
Justicidin A	6.91122	-0.413216	439.103	neg				60659.9	141525	0.00403193	0.00995536
8-O-Acetyltorilolone	12.0057	-1.55585	277.179	pos				50731.5	44074	0.00337201	0.00310032
Diacetonamine	8.33998	-4.5279	152.048	neg				22506.9	22190.2	0.00149598	0.00156094
Picraline	11.987	3.22585	447.134	neg				18153.7	1.65615e+06	0.00120664	0.116499
2-Methyltetrahydrofuran-3-one	4.19878	-0.848552	81.0345	neg				11383.2	948.309	0.000756619	6.67073e-05
4beta-Carboxy-19-nortotarol	11.5722	-1.6352	317.211	pos				6501.58	47966.1	0.000432146	0.0033741
L-lactate	10.5725	0.0349748	71.0139	neg				3247.68	3626.2	0.000215866	0.000255079
Ethyl alpha-D-ribo-hex-3-ulopyranoside	4.61312	-1.41517	189.075	pos				2765.85	33236.1	0.00018384	0.00233794
TETRAHYDROPIPERINE	11.8239	-1.9727	290.174	pos				1460.08	79420.5	9.70482e-05	0.00558671
3alpha,5alpha-Dihydroxyergosta-7,22-dien-6-one	10.981	-0.728085	473.327	neg				0	76898.6	0	0.00540931
6-Hydroxysugiol	12.771	-1.3662	297.186	neg				0	26801.9	0	0.00188534
										6.61551	6.37894
